# Supplementary material for: Integrative analysis of clinical and epigenetic biomarkers of mortality
Source: Aging Cell. 2022 May 12;21(6):e13608. doi: 10.1111/acel.13608 (PMC9197414; doi:10.1111/acel.13608)
Supplement: Supplementary file 2 — Tables S1‐S4 [file ACEL-21-e13608-s002.xlsx]

## Sheet: TabS1
Table S1: Clinical characteristics of study participants.
									Prevalent Disease
Cohort	No. of participants	No. of all-cause death	No. of CVD death	No. of cancer death	Time to death / last follow-up years, mean(SD)	Age (years) , mean(SD)	Sex (Female, %)	BMI, mean(SD)	Type II Diabetes (n)	Coronary Heart Disease (n)	Heart Failure (n)	Stroke (n)	Hypertension (n)	Cancer (n)	Education (years, mean[SD])	Physical Activity*	Current smoker (n)	Alcohol drinking (current drinker, n; or grams per day, mean ± SD)
European ancestry	11684	2907	688	546
ARIC	969	331	95	94	20.0 (5.2)	59.8 (5.5)	59	26.2 (4.5)	86	44	29	16	233	102	12.7 (2.5)	2.4 (0.5)	178	33 (81.0)
CHS	419	373	132		12.7 (6.1)	75.0 (4.9)	60	26.8 ( 4.9 )	72	16	11	5	224	78	14.2 (4.8)	1390.58 ( 1440.93 ) [kcal/week]	39	2.3 (5.6)
DTR	870	298	74	40	9.3 (3.4)	69.4 (7.9)	52	25.9 (3.9)	46 (included both type-I and type-II diabetes)			37	269	129	12.3 (2.4)	11.5 (6.0)	205	13.7 (17.0)
ESTHER	1000	265	94	90	13.7 (3.5)	62.1 (6.5)	50	27.8 (4.3)	154	144	110	28	572	77	9.4 (1.7)	35.8%/43.8%/20.4% (medium or high/low/inactive)	186	10.3 (14.0)
FHS	2427	403	91	155	9.1 (2.2)	66.3 (9.0)	55	28.3 (5.3)	279	226	53	116	107	389	14.3 (2.6)	35.3 (5.3)	165	10.4 (15.8)
InCHIANTi	488	104			10.0 (1.6)	62.4 (15.8)	52	27.0 (3.9)	42	31	9	10	232		7.8 (4.5)	8.8% (sedentary)	95	16.1 (21.8)
KORA F4	1727	89	31	35	6.4 (0.9)	61.0 (8.9)	51	28.1 (4.8)	158	105	41	47	789	154	11.6 (2.6)	57.1 % more than 1 hour/ week active	250	15.5 (20.5)
LBC 1921	418	366			9.8 (4.7)	79.1 (0.6)	60	28.2 (4.0)	19	70		33	170		11.0 (2.5)		30	5.7 (9.8)
LBC 1936	900	192			10.2 (2.4)	69.6 (0.8)	50	27.7(4.4)	72	221		46	364		10.7 (1.1)		102	10.0 (13.5)
NAS	640	221	123	72	10.5 (3.3)	72.8 (6.8)	0	28.1 (4.0)	117	181		42	447	316	15.1 (3.0 )	14.9 (18.9 )	456 (including both current and former smokers)	126 (>=2 drink per day)
RS	731	73			6.8 (1.5)	59.9 (8.2)	54	27.4 (4.5)	74	45		30	385	76	0=84;1=257;2=201;3=187	58.6 (62.6)	197	9.2 (9.3)
WHI	1095	192	48	60	11.5 (3.5)	62 (6.9)	100	28.8 (5.9)	60	20	5	11	469	14	83% high school degree or greater; 52% college degree or greater	11.3 (12.6)	76	30.9 (60.3)
CARDIA$	878	27			11.75 (0.72)	45.41 (3.47)	48.9	29.05 (6.31)	81	5	3	7	190	78	15.12 (2.50)	354.03 (276.79)	175	10.06 (21.71)
African ancestry	3329	1407	547	322
ARIC	2446	1069	424	322	18.6 (6.6)	56.5 (5.8)	64	30.1 (6.2)	643	120	163	75	1373	87	11.6 (3.5)	2.1 (0.6)	605	27.3 (100)
CHS	325	264			12.9 (6.6)	73.1 (5.5)	62	28.6 (5.2)	68	2	0	2	235	36	12.7 (5.2)	1002.45 ( 1231.64 )	52	1.7 ( 6.1 )
WHI	558	74	27		10.6 (3.7)	61 (6.8)	100	31.5 (6.1)	76	18	11	12	369	2	75% high school degree or greater; 53% college degree or greater	7.6 (9.9)	55	12.0 (37.0)
* The defination of physical activity differed across cohorts, see details in supplementary information.
$ Because the number of death events in CARDIA is small, we did not include CARDIA in the EWAS.

## Sheet: TabS2
Table S2: CpGs associated with all-cause mortality at P<1e-5 in European ancestry cohorts.
					All-cause mortality										CVD death										Cancer Death
					All avaliable data					Truncated at 15 years follow-up					All avaliable data					Truncated at 15 years follow-up					All avaliable data					Truncated at 15 years follow-up
CpG	CHR	MAPINFO	Strand	UCSC_RefGene_Name	Beta	se	Z-value	P-value	Heterogeneity.Pvalue	Beta	se	Z-value	P-value	Heterogeneity.Pvalue	Beta	se	Z-value	P-value	Heterogeneity.Pvalue	Beta	se	Z-value	P-value	Heterogeneity.Pvalue	Beta	se	Z-value	P-value	Heterogeneity.Pvalue	Beta	se	Z-value	P-value	Heterogeneity.Pvalue
cg02583484	12	54677008	F	HNRNPA1;HNRPA1L-2;HNRNPA1	-0.198909	0.0226451	-8.78375	1.58e-18	0.00857956	-0.212221	0.0292674	-7.25113	4.13e-13	0.000536554	-0.23415	0.0534029	-4.38459	1.16202e-05	0.0197705	-0.227656	0.055051	-4.13536	3.54397e-05	0.0224785	-0.181059	0.110211	-1.64284	0.100417	4.22009e-05	-0.194542	0.124586	-1.56151	0.118404	2.08831e-05
cg18181703	17	76354621	R	SOCS3	-0.183779	0.022727	-8.0864	6.15e-16	0.016102	-0.177855	0.0234405	-7.58752	3.26e-14	0.0264354	-0.263111	0.0835864	-3.14778	0.00164516	0.000139126	-0.232379	0.0708343	-3.2806	0.00103585	0.0028051	-0.113634	0.107609	-1.05599	0.290974	6.61323e-05	-0.0899883	0.103217	-0.871833	0.3833	0.000379662
cg11436113	20	19191145	R		-0.180275	0.0232973	-7.73804	1.01e-14	0.0207962	-0.173662	0.0243882	-7.12071	1.07e-12	0.0301531	-0.0889268	0.0654091	-1.35955	0.173973	0.00862946	-0.0667597	0.0641741	-1.04029	0.298205	0.0159088	-0.164599	0.137582	-1.19637	0.231553	4.4539e-07	-0.111215	0.128484	-0.865601	0.386709	2.4308e-05
cg07675998	11	64268315	R		0.174202	0.0228028	7.63948	2.18e-14	0.0045026	0.178582	0.0284951	6.2671	3.68e-10	0.000592624	0.174031	0.0456725	3.81041	0.000138735	0.317929	0.217988	0.0728551	2.99208	0.00277083	0.00290797	0.245499	0.0779406	3.14982	0.00163373	0.00756102	0.193189	0.0569639	3.39143	0.000695278	0.135592
cg04987734	14	103415873	R	CDC42BPB	0.182954	0.024009	7.62022	2.53e-14	0.00316131	0.185606	0.0281143	6.60185	4.06e-11	0.00110215	0.155918	0.0455722	3.42135	0.000623121	0.344055	0.163796	0.0464615	3.52541	0.000422828	0.111514	0.264784	0.0713936	3.7088	0.000208246	0.0141043	0.250545	0.0710772	3.52497	0.00042353	0.0222847
cg01940273	2	233284934	R		-0.184668	0.0249379	-7.40512	1.31e-13	0.00418205	-0.182863	0.0256199	-7.13754	9.5e-13	0.00431702	-0.234441	0.0480296	-4.88117	1.05456e-06	0.246595	-0.227462	0.0489781	-4.64416	3.41468e-06	0.247793	-0.223354	0.0599973	-3.72273	0.000197081	0.0740607	-0.214531	0.0624114	-3.43737	0.000587401	0.084477
cg07589968	20	43729910	F	KCNS1	-0.180608	0.0244548	-7.38535	1.52e-13	0.0556561	-0.185595	0.0250773	-7.40094	1.35e-13	0.0152655	-0.233344	0.0664029	-3.51407	0.000441298	0.0104672	-0.19107	0.0500666	-3.81632	0.000135458	0.274115	-0.188195	0.0582941	-3.22837	0.00124499	0.221191	-0.166015	0.0604594	-2.7459	0.00603452	0.464801
cg03149958	6	36326677	R		-0.166225	0.022573	-7.36388	1.79e-13	0.0247648	-0.177597	0.0236397	-7.51265	5.79e-14	0.0239647	-0.166416	0.0447601	-3.71795	0.000200846	0.0818049	-0.18601	0.0681135	-2.73088	0.0063166	0.00622549	-0.128525	0.0974207	-1.31928	0.187075	0.000268997	-0.142005	0.105551	-1.34536	0.178509	0.000305914
cg21990700	12	7260776	R	LOC283314;C1RL	-0.16287	0.0227431	-7.16126	7.99e-13	0.0129492	-0.160755	0.0239812	-6.70338	2.04e-11	0.0131317	-0.201604	0.0525835	-3.83398	0.000126085	0.0243049	-0.177498	0.0464732	-3.81937	0.000133794	0.0637321	-0.0564777	0.122102	-0.462545	0.64369	3.84687e-06	-0.0294949	0.129698	-0.227412	0.820104	1.17299e-05
cg05951221	2	233284402	F		-0.205737	0.0296733	-6.93341	4.11e-12	0.000569002	-0.206662	0.0315067	-6.55931	5.41e-11	0.00042138	-0.256119	0.0470153	-5.44757	5.10627e-08	0.0484803	-0.239282	0.0478455	-5.00113	5.69958e-07	0.0868738	-0.313207	0.106672	-2.93617	0.00332293	0.00057535	-0.294585	0.102791	-2.86586	0.00415873	0.00233073
cg21393163	1	12217629	R		-0.175015	0.0252473	-6.93205	4.15e-12	0.00186245	-0.176292	0.0279987	-6.29642	3.05e-10	0.0012816	-0.182181	0.046615	-3.9082	9.29858e-05	0.346926	-0.166211	0.0491488	-3.38179	0.00072015	0.583339	-0.160864	0.06822	-2.35801	0.0183731	0.0173037	-0.174979	0.0791135	-2.21175	0.0269839	0.0134371
cg05575921	5	373378	F	AHRR	-0.213498	0.0308356	-6.92374	4.4e-12	0.00117853	-0.210213	0.0316138	-6.6494	2.94e-11	0.00133003	-0.243447	0.0502255	-4.84709	1.25288e-06	0.276379	-0.223633	0.0510488	-4.38077	1.18261e-05	0.407266	-0.415922	0.0969148	-4.29163	1.7737e-05	0.00586763	-0.401726	0.0996844	-4.02998	5.57816e-05	0.00862703
cg17232357	15	67012832	R	SMAD6;SMAD6;SMAD6	-0.174747	0.0255405	-6.84196	7.81e-12	0.00117158	-0.194323	0.030828	-6.30347	2.91e-10	0.000230299	-0.208771	0.0718165	-2.907	0.0036491	0.00127305	-0.185667	0.0708995	-2.61873	0.00882574	0.00393854	-0.245138	0.0553057	-4.43242	9.31794e-06	0.042053	-0.257172	0.0719582	-3.57391	0.000351685	0.0191997
cg26470501	19	45252955	F	BCL3	-0.179944	0.0263391	-6.83182	8.38e-12	0.0012544	-0.175888	0.0269714	-6.52127	6.97e-11	0.00155615	-0.217782	0.0606818	-3.58892	0.000332053	0.00868042	-0.182267	0.0456523	-3.99251	6.53781e-05	0.0690312	-0.139681	0.0896494	-1.55808	0.119213	0.00131469	-0.10434	0.0832335	-1.25358	0.209995	0.00629447
cg22940798	6	32805554	F	TAP2;TAP2	-0.150926	0.0223493	-6.75307	1.45e-11	0.00591837	-0.152918	0.0233187	-6.55774	5.46e-11	0.00612492	-0.181223	0.0442024	-4.09984	4.13432e-05	0.0773687	-0.167015	0.0455953	-3.66299	0.000249284	0.140578	-0.129451	0.0774476	-1.67147	0.0946297	0.00401154	-0.096758	0.0633835	-1.52655	0.126873	0.0292185
cg08003402	3	15311021	F	SH3BP5;SH3BP5	-0.163727	0.0243428	-6.72591	1.75e-11	0.0413769	-0.166279	0.025405	-6.54513	5.94e-11	0.0309631	-0.10084	0.048588	-2.07541	0.0379486	0.189941	-0.114083	0.0530428	-2.15076	0.031495	0.0397168	-0.17632	0.0884684	-1.99303	0.0462582	0.00180091	-0.14911	0.101641	-1.46702	0.142371	0.00108699
cg02003183	14	103415882	F	CDC42BPB	0.17585	0.026205	6.71058	1.94e-11	0.00132804	0.171849	0.0279361	6.1515	7.68e-10	0.00101036	0.148263	0.0463436	3.1992	0.00137808	0.133301	0.151518	0.0539827	2.80679	0.00500379	0.0294081	0.251142	0.124806	2.01226	0.0441922	5.66672e-06	0.207795	0.0924945	2.24657	0.0246677	0.0024721
cg21566642	2	233284661	R		-0.223098	0.033387	-6.68218	2.35e-11	0.000161392	-0.226613	0.035691	-6.3493	2.16e-10	0.000122747	-0.265554	0.0481087	-5.51987	3.39247e-08	0.251431	-0.25663	0.0497937	-5.15387	2.55171e-07	0.175888	-0.282521	0.0595774	-4.74208	2.11537e-06	0.0713009	-0.236967	0.062996	-3.76162	0.000168814	0.35483
cg23534245	20	6751435	F	BMP2	-0.153285	0.0230961	-6.63682	3.21e-11	0.00612302	-0.155278	0.0237634	-6.53435	6.39e-11	0.00557613	-0.136237	0.054683	-2.4914	0.012724	0.022491	-0.11346	0.0461793	-2.45694	0.0140127	0.108476	-0.184516	0.0926015	-1.99258	0.0463076	0.00145688	-0.153808	0.0845318	-1.81953	0.0688307	0.00666897
cg09182189	1	1709203	R	NADK	-0.197763	0.0300412	-6.58308	4.61e-11	0.000425527	-0.202053	0.0310437	-6.50867	7.58e-11	0.000533931	-0.205511	0.0490256	-4.1919	2.76626e-05	0.0768768	-0.19113	0.050368	-3.79467	0.00014784	0.0993674	-0.203247	0.125322	-1.62181	0.104844	8.92765e-06	-0.196568	0.134667	-1.45965	0.144386	1.03675e-05
cg25325512	6	37142220	R	PIM1	-0.15983	0.0243019	-6.57687	4.8e-11	0.00311581	-0.164365	0.0259867	-6.32496	2.53e-10	0.00263779	-0.162837	0.0476593	-3.41668	0.000633897	0.233295	-0.14594	0.0493538	-2.95702	0.00310625	0.550972	-0.161421	0.0715047	-2.25748	0.0239779	0.0132944	-0.169924	0.0851472	-1.99565	0.0459721	0.00799061
cg02716826	9	33447032	R	SUGT1P1;AQP3	-0.153585	0.0233736	-6.57087	5e-11	0.0275483	-0.152161	0.0243506	-6.24877	4.14e-10	0.0215434	-0.151926	0.0468943	-3.23976	0.00119631	0.192708	-0.13724	0.0483027	-2.84124	0.00449387	0.430645	-0.143807	0.106488	-1.35046	0.176869	0.000114662	-0.155275	0.116257	-1.33562	0.181673	0.000106536
cg05673882	5	74862702	F	POLK	-0.166892	0.025453	-6.55687	5.49e-11	0.00191007	-0.182072	0.0335499	-5.42692	5.73e-08	0.000111669	-0.139098	0.0533824	-2.60569	0.00916897	0.0293395	-0.153677	0.0795448	-1.93195	0.0533652	0.0022519	-0.173189	0.0955159	-1.81319	0.0698018	0.000808427	-0.171887	0.106361	-1.61606	0.106081	0.000700574
cg26987613	6	33219410	R	VPS52	-0.159306	0.0243521	-6.54177	6.08e-11	0.0116015	-0.168806	0.0252573	-6.68344	2.33e-11	0.00450122	-0.152049	0.0501069	-3.0345	0.00240937	0.0816113	-0.216666	0.0790165	-2.74204	0.00610586	0.00362062	-0.197495	0.0875745	-2.25517	0.0241227	0.00274781	-0.23016	0.103762	-2.21815	0.0265444	0.00109417
cg19137417	17	79362935	F		-0.145684	0.022524	-6.46794	9.93e-11	0.00630351	-0.146782	0.02341	-6.27006	3.61e-10	0.00421368	-0.170893	0.0551818	-3.09691	0.00195548	0.0161382	-0.144848	0.0456065	-3.17604	0.001493	0.0902177	-0.223873	0.0536438	-4.17333	3.00181e-05	0.188003	-0.224485	0.0559255	-4.014	5.96983e-05	0.182283
cg08667275	11	119209304	R		-0.142786	0.0222324	-6.4224	1.34e-10	0.0160368	-0.147209	0.0233452	-6.30573	2.87e-10	0.010214	-0.190543	0.043918	-4.3386	1.43395e-05	0.0511001	-0.183766	0.0456619	-4.02449	5.70995e-05	0.0591566	-0.198931	0.0565867	-3.51552	0.0004389	0.0390242	-0.162624	0.0586339	-2.77356	0.00554473	0.045427
cg12265950	11	123173709	F		-0.147547	0.0230962	-6.38837	1.68e-10	0.0076661	-0.140906	0.0244281	-5.7682	8.01e-09	0.010854	-0.2045	0.0667807	-3.06226	0.00219672	0.00639915	-0.184028	0.0624626	-2.94621	0.0032169	0.0163363	-0.0627171	0.10744	-0.583739	0.559396	0.000108035	-0.0395202	0.0952998	-0.414694	0.678366	0.00221573
cg14204586	1	155931858	F	ARHGEF2;ARHGEF2;ARHGEF2	-0.180444	0.0282838	-6.37977	1.77e-10	0.00202759	-0.176512	0.0295257	-5.97827	2.26e-09	0.00228934	-0.209318	0.0586815	-3.56701	0.000361072	0.398172	-0.215853	0.0603231	-3.57828	0.000345857	0.175379	-0.229728	0.0891859	-2.57584	0.00999981	0.0113832	-0.186091	0.0651046	-2.85833	0.00425875	0.0763505
cg06126421	6	30720080	R		-0.222884	0.035219	-6.32851	2.48e-10	6.74e-05	-0.245094	0.0420102	-5.83417	5.41e-09	4.03e-06	-0.194799	0.0486254	-4.00612	6.17252e-05	0.0546171	-0.226317	0.0664949	-3.40352	0.000665226	0.0140839	-0.329582	0.0974235	-3.38298	0.000717042	0.00220368	-0.374513	0.116376	-3.21814	0.00129024	0.000491981
cg21429551	7	30635762	F	GARS	-0.137177	0.0217454	-6.3083	2.82e-10	0.0121452	-0.153638	0.0275847	-5.56967	2.55e-08	0.000634108	-0.21969	0.0428377	-5.12843	2.9217e-07	0.241535	-0.250772	0.0546685	-4.58714	4.49355e-06	0.0195022	-0.193682	0.0767248	-2.52438	0.0115903	0.00489153	-0.229832	0.0926821	-2.47978	0.0131462	0.00201102
cg08354751	16	11450712	F		-0.153587	0.02439	-6.29714	3.03e-10	0.0655427	-0.156892	0.0258204	-6.07626	1.23e-09	0.0623803	-0.207308	0.0509063	-4.07234	4.6543e-05	0.0674143	-0.210747	0.0848961	-2.48241	0.0130496	0.00285995	-0.23828	0.0823317	-2.89415	0.0038019	0.00963857	-0.230195	0.0960214	-2.39733	0.016515	0.00787913
cg06362313	12	6645287	R	GAPDH	-0.147095	0.0234428	-6.27463	3.5e-10	0.0548877	-0.148472	0.0246639	-6.01979	1.75e-09	0.0450084	-0.130588	0.0705016	-1.85228	0.0639862	0.00597962	-0.15238	0.0828158	-1.83999	0.0657701	0.00209109	-0.0663524	0.101554	-0.653373	0.513516	0.000539352	-0.0108001	0.104631	-0.10322	0.917788	0.00139082
cg10668363	19	52076691	R	ZNF175	-0.143803	0.0230507	-6.23856	4.42e-10	0.0214194	-0.145536	0.023877	-6.09524	1.09e-09	0.0112158	-0.177286	0.04717	-3.75844	0.000170975	0.116169	-0.181187	0.0545923	-3.31891	0.000903691	0.0312487	-0.169627	0.0538861	-3.14788	0.00164461	0.0584148	-0.163521	0.0572035	-2.85859	0.00425528	0.0614188
cg25953130	10	63753550	F	ARID5B	-0.138837	0.0222859	-6.22978	4.67e-10	0.0108262	-0.14223	0.0271737	-5.2341	1.66e-07	0.000922638	-0.181565	0.0437193	-4.15297	3.28191e-05	0.0616748	-0.167532	0.0454541	-3.68575	0.000228034	0.0831961	-0.173044	0.112632	-1.53636	0.124449	1.81963e-05	-0.17969	0.119937	-1.49821	0.134079	2.49933e-05
cg16736826	1	41951512	R	EDN2	-0.150333	0.0242746	-6.19305	5.9e-10	0.0202658	-0.150598	0.0251133	-5.99675	2.01e-09	0.00936233	-0.211924	0.0736915	-2.87583	0.00402966	0.00370646	-0.209704	0.0831332	-2.52251	0.011652	0.00159525	-0.160299	0.131208	-1.22171	0.221816	9.88409e-06	-0.131515	0.126433	-1.0402	0.298248	6.80802e-05
cg06885782	1	41248209	F	KCNQ4;KCNQ4	-0.137731	0.0223098	-6.17358	6.68e-10	0.0519273	-0.139038	0.0229373	-6.06164	1.35e-09	0.0531311	-0.113955	0.0781281	-1.45857	0.144684	0.000647512	-0.0810274	0.0599824	-1.35085	0.176742	0.0132799	-0.144984	0.0553361	-2.62006	0.00879138	0.35589	-0.136886	0.0572558	-2.39077	0.016813	0.299247
cg24859433	6	30720203	R		-0.157033	0.0254811	-6.16271	7.15e-10	0.00204665	-0.169946	0.0293848	-5.78347	7.32e-09	0.000588672	-0.230189	0.0708893	-3.24717	0.0011656	0.00336541	-0.236028	0.0750867	-3.1434	0.00166998	0.00281022	-0.177746	0.0744888	-2.38621	0.0170229	0.0141924	-0.182541	0.0802114	-2.27575	0.0228611	0.0123536
cg09701700	10	104194843	R	MIR146B	-0.163211	0.0265325	-6.15136	7.68e-10	0.000965387	-0.169714	0.0298804	-5.6798	1.35e-08	0.00048502	-0.147188	0.0451553	-3.25958	0.00111576	0.0830756	-0.163471	0.0609305	-2.68292	0.00729834	0.014799	-0.148544	0.0997015	-1.48989	0.136253	0.000170284	-0.121241	0.0922294	-1.31456	0.188657	0.00225512
cg22950598	12	56139862	R	GDF11	-0.138822	0.0226011	-6.14229	8.13e-10	0.068518	-0.141545	0.0232669	-6.08355	1.18e-09	0.0540599	-0.154215	0.0542897	-2.8406	0.00450293	0.0189233	-0.116801	0.045011	-2.59494	0.00946063	0.213761	-0.210471	0.0575824	-3.65513	0.000257054	0.0390378	-0.221221	0.0648743	-3.41	0.00064962	0.0298563
cg23635560	2	27473369	F		-0.147074	0.0242118	-6.07449	1.24e-09	0.00896083	-0.155939	0.0250209	-6.23233	4.6e-10	0.00697155	-0.188125	0.0691401	-2.72092	0.00650997	0.00779717	-0.194104	0.0721651	-2.68972	0.00715114	0.00745386	-0.193489	0.0648714	-2.98266	0.00285758	0.035534	-0.243864	0.0800742	-3.04548	0.00232312	0.0181827
cg12492496	19	18271859	R	PIK3R2	-0.137034	0.0226344	-6.05422	1.41e-09	0.00534967	-0.154892	0.0238194	-6.50278	7.89e-11	0.00384064	-0.128441	0.0483367	-2.65723	0.00787868	0.0360754	-0.13859	0.0574804	-2.41108	0.0159055	0.0177639	-0.134991	0.0607067	-2.22367	0.026171	0.0293963	-0.144103	0.074992	-1.92158	0.0546586	0.015002
cg16743273	19	2076833	F	MOBKL2A	0.142569	0.0236156	6.03709	1.57e-09	0.00279656	0.149839	0.0272013	5.50852	3.62e-08	0.000975258	0.144748	0.0448233	3.22931	0.00124089	0.269037	0.141775	0.0454355	3.12036	0.0018063	0.290706	0.121732	0.058399	2.08449	0.0371153	0.0347422	0.109094	0.0604105	1.80587	0.0709387	0.0379545
cg04502490	16	30429711	R	ZNF771;ZNF771	-0.134974	0.022397	-6.02644	1.68e-09	0.00559771	-0.14788	0.0295511	-5.00423	5.61e-07	0.000361668	-0.20496	0.0438994	-4.66885	3.02884e-06	0.171931	-0.196339	0.0450936	-4.35404	1.33653e-05	0.23828	-0.205603	0.0517372	-3.97398	7.06809e-05	0.196029	-0.229957	0.0619243	-3.71353	0.000204391	0.0321176
cg14550985	11	66104159	F	RIN1	-0.159283	0.0264427	-6.02371	1.7e-09	0.00177136	-0.157894	0.0278403	-5.67142	1.42e-08	0.00163844	-0.15235	0.0484847	-3.14224	0.00167661	0.191217	-0.151309	0.0496848	-3.04538	0.00232389	0.102766	-0.246023	0.0567583	-4.33457	1.46047e-05	0.0844255	-0.237935	0.059638	-3.98966	6.61694e-05	0.0805221
cg04084354	1	56721795	F		-0.169201	0.0281079	-6.01969	1.75e-09	0.00582865	-0.184664	0.0326233	-5.6605	1.51e-08	0.00203545	-0.130534	0.068452	-1.90694	0.0565279	0.317075	-0.156854	0.0743978	-2.10832	0.0350031	0.040559	-0.173495	0.0747559	-2.32082	0.0202966	0.0449479	-0.239909	0.138936	-1.72676	0.0842116	0.00472925
cg05721773	1	207083336	R	FAIM3;FAIM3;FAIM3	-0.180346	0.0299658	-6.01837	1.76e-09	0.00144897	-0.187003	0.0324611	-5.76084	8.37e-09	0.000782633	-0.262388	0.0758477	-3.4594	0.000541371	0.0111216	-0.211961	0.0602993	-3.51515	0.000439498	0.0421115	-0.208203	0.0881851	-2.36098	0.0182266	0.0113084	-0.186772	0.0834152	-2.23907	0.0251515	0.0194471
cg01445100	16	88103339	R	BANP;BANP	0.207158	0.03448	6.00806	1.88e-09	0.000363344	0.205298	0.0363705	5.64463	1.66e-08	0.000368252	0.295492	0.0929704	3.17834	0.0014812	0.00155865	0.338954	0.101926	3.32549	0.000882645	0.00107243	0.200164	0.0909954	2.19971	0.0278273	0.0132787	0.14541	0.073981	1.9655	0.0493562	0.0413353
cg13823169	9	139776893	R		-0.180078	0.0301197	-5.97875	2.25e-09	0.000311091	-0.18975	0.0345803	-5.48721	4.08e-08	7.34e-05	-0.231908	0.0632425	-3.66696	0.000245454	0.0113404	-0.265965	0.0988078	-2.69174	0.00710793	8.26539e-05	-0.120233	0.0779116	-1.54319	0.122784	0.00896302	-0.0989519	0.075664	-1.30778	0.190948	0.0161369
cg00310412	15	74724918	R	SEMA7A;SEMA7A;SEMA7A	-0.175032	0.0293297	-5.96775	2.41e-09	0.000370552	-0.18367	0.029952	-6.13213	8.67e-10	0.000483676	-0.246271	0.0633461	-3.8877	0.0001012	0.00826552	-0.211759	0.0534274	-3.96348	7.38636e-05	0.0306171	-0.244239	0.0553497	-4.41264	1.02117e-05	0.332048	-0.233824	0.0577953	-4.04573	5.21605e-05	0.277265
cg11927233	5	170816542	F	NPM1;NPM1;NPM1	-0.17239	0.028896	-5.96588	2.43e-09	0.000302861	-0.174445	0.0314215	-5.55176	2.83e-08	0.000175113	-0.246414	0.0590491	-4.17304	3.00561e-05	0.0114762	-0.248523	0.0630036	-3.94459	7.99368e-05	0.00981573	-0.114752	0.109683	-1.04622	0.295459	3.40242e-05	-0.0951721	0.114044	-0.834524	0.403986	7.84441e-05
cg24694018	1	145457621	F	POLR3GL	-0.14011	0.0235303	-5.95445	2.61e-09	0.0129179	-0.151157	0.0244852	-6.17341	6.68e-10	0.0187088	-0.1426	0.0475178	-3.00097	0.00269118	0.0660236	-0.140758	0.0484693	-2.90405	0.00368364	0.0618159	-0.109078	0.0559792	-1.94854	0.0513509	0.21569	-0.117426	0.058999	-1.9903	0.0465578	0.0739614
cg10045354	11	111169427	R	C11orf93;C11orf92	-0.14778	0.0249068	-5.93331	2.97e-09	0.00197402	-0.157471	0.0235906	-6.67516	2.47e-11	0.00433147	-0.125087	0.044961	-2.78213	0.0054004	0.0885274	-0.118312	0.0460508	-2.56916	0.0101946	0.104562	-0.23763	0.068858	-3.45102	0.000558475	0.0166748	-0.259732	0.0694013	-3.74247	0.000182217	0.0249682
cg05593667	6	35490744	F		-0.134275	0.0226637	-5.92464	3.13e-09	0.0168597	-0.151165	0.0238392	-6.34101	2.28e-10	0.175543	-0.174205	0.048378	-3.60092	0.000317095	0.0389521	-0.17914	0.0511113	-3.5049	0.000456776	0.0390726	-0.193728	0.0549851	-3.52329	0.000426223	0.0629441	-0.230069	0.0593909	-3.87381	0.000107147	0.203238
cg03698343	9	139921892	F	ABCA2;C9orf139;ABCA2	-0.146747	0.0248591	-5.90317	3.57e-09	0.00762396	-0.154737	0.0278751	-5.55108	2.84e-08	0.00206871	-0.0995185	0.049638	-2.00488	0.0449755	0.171092	-0.0981178	0.0505372	-1.9415	0.0521979	0.127277	-0.233614	0.0592549	-3.94253	8.06267e-05	0.221764	-0.234495	0.0612505	-3.82846	0.000128949	0.22212
cg21156386	11	692983	F	DEAF1	0.135327	0.0229523	5.89598	3.72e-09	0.0448758	0.144101	0.0241895	5.95719	2.57e-09	0.0113767	0.0959539	0.0465126	2.06297	0.0391157	0.146343	0.120458	0.0481064	2.50399	0.0122801	0.107066	0.103999	0.0549436	1.89284	0.0583791	0.0704649	0.0904192	0.0590462	1.53133	0.125688	0.0842649
cg12179661	9	140333805	F	ENTPD8;ENTPD8	-0.15033	0.0255615	-5.88112	4.08e-09	0.00152684	-0.155958	0.0270003	-5.77617	7.64e-09	0.00122302	-0.185111	0.0715665	-2.58656	0.00969386	0.00202894	-0.140245	0.0525014	-2.67126	0.00755671	0.0294352	-0.233843	0.0687961	-3.39908	0.000676133	0.0142	-0.237435	0.0723548	-3.28154	0.00103241	0.0138443
cg03438552	6	32805548	F	TAP2;TAP2	-0.137159	0.0233437	-5.87562	4.21e-09	0.00812603	-0.125394	0.0241594	-5.19029	2.1e-07	0.0334212	-0.232972	0.0469318	-4.96406	6.90336e-07	0.100794	-0.220426	0.0485856	-4.53685	5.70999e-06	0.163899	-0.0460161	0.0899698	-0.511461	0.609028	0.00275911	0.0174475	0.0631764	0.27617	0.782417	0.0422009
cg21196487	1	153538964	F	S100A2	-0.158405	0.026993	-5.86836	4.4e-09	0.00353867	-0.154177	0.0293025	-5.26158	1.43e-07	0.00273093	-0.213025	0.0597614	-3.56459	0.000364431	0.107418	-0.193567	0.0614298	-3.15103	0.00162695	0.228846	-0.138838	0.0651342	-2.13157	0.0330424	0.185904	-0.101051	0.0692439	-1.45934	0.144471	0.18811
cg04885881	1	11123118	F		-0.15012	0.0255822	-5.86816	4.41e-09	0.00259173	-0.155231	0.0262499	-5.9136	3.35e-09	0.00326511	-0.141358	0.0866665	-1.63105	0.102879	0.000394792	-0.104611	0.0893501	-1.1708	0.241679	0.000592989	-0.224233	0.0951234	-2.35729	0.018409	0.00160134	-0.189489	0.100395	-1.88744	0.0591005	0.00181816
cg09735627	7	106407970	F		0.147783	0.0252291	5.85765	4.69e-09	0.00966644	0.144982	0.0263651	5.49903	3.82e-08	0.00661414	0.199052	0.054149	3.676	0.00023692	0.0561596	0.214468	0.0653146	3.28362	0.00102483	0.0262748	0.0234524	0.0996585	0.235327	0.813955	0.00480916	-0.0373357	0.111629	-0.334463	0.73803	0.00366033
cg12077963	17	4079306	F	ANKFY1	0.165317	0.0282569	5.85052	4.9e-09	0.013915	0.166783	0.0287442	5.80233	6.54e-09	0.013612	0.248588	0.0694504	3.57936	0.000344434	0.6062	0.257484	0.0703436	3.66037	0.000251847	0.226983	0.0438517	0.0930956	0.471039	0.637613	0.0313279	0.104065	0.117522	0.885493	0.375891	0.0160861
cg14741228	12	31476479	R	FAM60A;FAM60A;FLJ13224;FAM60A	-0.131871	0.0225589	-5.84562	5.05e-09	0.0271486	-0.141023	0.0236569	-5.96118	2.5e-09	0.0233246	-0.163455	0.0452452	-3.61264	0.000303095	0.179057	-0.16223	0.0467544	-3.46983	0.000520779	0.167509	-0.173178	0.0635476	-2.72517	0.00642684	0.0208257	-0.179687	0.0716189	-2.50893	0.0121097	0.017594
cg17417856	19	50191637	F	PRMT1;C19orf76;PRMT1;PRMT1	-0.135608	0.0232321	-5.83708	5.31e-09	0.00312549	-0.148456	0.0276432	-5.37044	7.85e-08	0.000713208	-0.0875459	0.0542671	-1.61324	0.106692	0.0200764	-0.0663861	0.0446291	-1.48751	0.136881	0.069648	-0.124768	0.0677772	-1.84085	0.0656434	0.0182878	-0.116591	0.0682885	-1.70733	0.0877604	0.0220433
cg16201146	20	19191526	R		-0.14488	0.0248405	-5.83242	5.46e-09	0.00625306	-0.133672	0.0255875	-5.22411	1.75e-07	0.0267091	-0.1716	0.0748852	-2.29151	0.0219337	0.00562662	-0.14825	0.0534316	-2.77457	0.0055275	0.0656652	-0.17249	0.0661543	-2.60739	0.00912358	0.0357491	-0.135448	0.0609839	-2.22104	0.026348	0.180171
cg17501210	6	166970252	R	RPS6KA2;RPS6KA2	-0.156268	0.026844	-5.82133	5.84e-09	0.00142738	-0.153168	0.0275241	-5.56485	2.62e-08	0.00160779	-0.156116	0.0465599	-3.35301	0.000799388	0.0495002	-0.163782	0.056772	-2.8849	0.00391534	0.0248165	-0.172881	0.0937736	-1.8436	0.0652411	0.00139676	-0.155859	0.0927503	-1.68042	0.0928759	0.00337381
cg03280622	8	145023013	R	PLEC1;PLEC1;PLEC1;PLEC1	-0.160514	0.0276387	-5.80759	6.34e-09	0.022389	-0.158508	0.0281793	-5.62499	1.86e-08	0.0176533	-0.268109	0.111199	-2.41106	0.0159061	0.000686272	-0.281991	0.12394	-2.27522	0.0228927	0.000170005	-0.197444	0.0663521	-2.9757	0.00292316	0.509011	-0.172759	0.0685859	-2.51887	0.0117734	0.100475
cg21439672	12	7260546	R	C1RL;LOC283314	-0.151478	0.0261413	-5.79459	6.85e-09	0.00124735	-0.151206	0.0300597	-5.03018	4.9e-07	0.00046193	-0.157794	0.0443022	-3.56177	0.000368361	0.0832798	-0.153931	0.04597	-3.34851	0.000812483	0.0871606	-0.0948312	0.104607	-0.906549	0.364645	0.000171923	-0.0213312	0.128215	-0.166371	0.867865	3.09233e-05
cg10061906	8	146013430	R	ZNF34	-0.135651	0.0234321	-5.7891	7.08e-09	0.058802	-0.139	0.0247463	-5.61698	1.94e-08	0.0350307	-0.187739	0.0482365	-3.89205	9.94001e-05	0.131344	-0.188225	0.0491904	-3.82647	0.000129994	0.0696396	-0.0845496	0.0559515	-1.51112	0.130757	0.384322	-0.084613	0.0595205	-1.42158	0.155149	0.382452
cg27506442	13	30948716	R	LOC100188949	0.135283	0.0233824	5.78567	7.22e-09	0.011481	0.127618	0.024433	5.2232	1.76e-07	0.019931	0.152835	0.0519863	2.93991	0.00328305	0.0341251	0.158585	0.0647548	2.449	0.0143253	0.0141362	0.226781	0.0560482	4.04619	5.2059e-05	0.258303	0.198479	0.0603112	3.29092	0.000998615	0.232066
cg26856257	1	32805350	R		-0.176583	0.0305318	-5.78358	7.31e-09	0.00102521	-0.188061	0.0379031	-4.96164	6.99e-07	0.000110961	-0.186187	0.0710954	-2.61883	0.00882314	0.0184223	-0.187886	0.07725	-2.43219	0.015008	0.0133248	-0.174939	0.107101	-1.6334	0.102385	0.00323105	-0.14701	0.0986472	-1.49026	0.136156	0.0115692
cg07668993	20	43883307	R	SLPI	-0.148953	0.0257584	-5.78269	7.35e-09	0.00356228	-0.142916	0.0327128	-4.36881	1.25e-05	0.000692937	-0.172803	0.0583883	-2.95955	0.00308088	0.322097	-0.167919	0.0599643	-2.80031	0.00510531	0.230689	-0.05191	0.0647256	-0.802001	0.422552	0.081561	-0.00445781	0.0788941	-0.0565037	0.954941	0.0351539
cg26575622	10	77872458	F	C10orf11	-0.124406	0.0215558	-5.77136	7.86e-09	0.00724849	-0.132158	0.0221458	-5.96763	2.41e-09	0.00577072	-0.0757685	0.0414763	-1.82679	0.0677311	0.157035	-0.0649861	0.042359	-1.53417	0.124987	0.290153	-0.168094	0.0510796	-3.29082	0.000998963	0.0529523	-0.197375	0.0900258	-2.19243	0.0283484	0.00165423
cg00130530	6	35657202	R	FKBP5;FKBP5;FKBP5;FKBP5	-0.129185	0.0223934	-5.7689	7.98e-09	0.00643758	-0.131126	0.0231607	-5.66161	1.5e-08	0.00459314	-0.176045	0.0466429	-3.77432	0.000160445	0.0393847	-0.177609	0.0512256	-3.4672	0.000525914	0.0295193	-0.151829	0.0562101	-2.7011	0.00691104	0.041856	-0.160882	0.0591535	-2.71975	0.00653319	0.0414972
cg06830167	1	7600135	F	CAMTA1	-0.1321	0.0229199	-5.76353	8.24e-09	0.213329	-0.12806	0.0241883	-5.29431	1.19e-07	0.231849	-0.196632	0.0565161	-3.47922	0.000502871	0.0144347	-0.154675	0.0457391	-3.38167	0.000720463	0.177836	-0.124438	0.0539134	-2.30811	0.0209929	0.0571079	-0.0754957	0.0579536	-1.30269	0.19268	0.313078
cg00451635	16	10675030	R	EMP2	-0.130692	0.02269	-5.75991	8.42e-09	0.0140799	-0.13078	0.0231965	-5.63791	1.72e-08	0.00895675	-0.150438	0.0802466	-1.87469	0.0608355	0.0003945	-0.114524	0.0523912	-2.18594	0.0288204	0.0283417	-0.206343	0.0766167	-2.69319	0.00707722	0.00882513	-0.157781	0.0670966	-2.35156	0.018695	0.0271497
cg16290996	1	173835989	R	GAS5;SNORD78;SNORD76;SNORD77;SNORD44;SNORD79	-0.130027	0.0225764	-5.75941	8.44e-09	0.00876585	-0.127471	0.0237721	-5.36221	8.22e-08	0.00489087	-0.172905	0.0468747	-3.68866	0.000225439	0.0481362	-0.160144	0.048405	-3.30841	0.000938268	0.073417	-0.140553	0.0957177	-1.46842	0.141991	0.000405088	-0.111499	0.099403	-1.12169	0.261995	0.000776734
cg16552271	1	15392907	R	KIAA1026;KIAA1026;KIAA1026;KIAA1026;KIAA1026	0.137664	0.0239553	5.7467	9.1e-09	0.0452764	0.136706	0.0251997	5.42491	5.8e-08	0.0263675	0.170741	0.0487117	3.50513	0.00045639	0.0726357	0.186325	0.0701513	2.65604	0.00790642	0.00873582	0.163186	0.0546238	2.98745	0.00281316	0.355536	0.173135	0.0585837	2.95534	0.0031232	0.319386
cg15878619	6	30687373	R	TUBB	-0.172138	0.0299734	-5.74302	9.3e-09	0.000797889	-0.153165	0.0275887	-5.55172	2.83e-08	0.00295331	-0.215976	0.0667165	-3.23723	0.00120697	0.0155386	-0.195253	0.0687924	-2.83829	0.00453561	0.0181405	-0.179895	0.113348	-1.58711	0.112487	0.000317718	-0.0858949	0.0979337	-0.877071	0.380448	0.00590687
cg19281794	3	112218761	F	BTLA;BTLA	0.134453	0.0234197	5.74102	9.41e-09	0.0146264	0.141074	0.0242879	5.80841	6.31e-09	0.011063	0.163807	0.0502466	3.26006	0.0011139	0.112134	0.179832	0.0659307	2.72759	0.00637994	0.0129064	0.0732486	0.0558347	1.31188	0.18956	0.117755	0.097884	0.0591466	1.65494	0.097937	0.0888195
cg03068497	7	30635838	R	GARS	-0.125315	0.0218425	-5.7372	9.63e-09	0.00966686	-0.147045	0.028536	-5.15297	2.56e-07	0.000438922	-0.193169	0.0427241	-4.52132	6.1456e-06	0.0914277	-0.233527	0.0637649	-3.66232	0.000249946	0.00523284	-0.132183	0.0613722	-2.15379	0.0312568	0.0243722	-0.149148	0.0740391	-2.01445	0.0439626	0.0138738
cg06976485	6	32086928	F	ATF6B;ATF6B	-0.129454	0.0225795	-5.73323	9.85e-09	0.0192025	-0.143213	0.0292869	-4.89	1.01e-06	0.000556927	-0.095415	0.0452357	-2.10929	0.0349198	0.150973	-0.0837833	0.0464472	-1.80384	0.0712566	0.0768424	-0.207284	0.0877566	-2.36204	0.0181748	0.00169171	-0.253363	0.116325	-2.17805	0.029402	0.0001026
cg16037711	1	59280841	F		-0.180015	0.0314002	-5.73293	9.87e-09	0.00032984	-0.185191	0.0334025	-5.54422	2.95e-08	0.000248997	-0.20394	0.0510596	-3.99415	6.49259e-05	0.0489217	-0.198204	0.0517838	-3.82753	0.000129434	0.0546178	-0.170958	0.0746651	-2.28966	0.0220411	0.0204002	-0.16308	0.0794245	-2.05327	0.0400465	0.0209962
cg05289892	11	67070816	F	SSH3	-0.133743	0.0233739	-5.72191	1.05e-08	0.00957601	-0.134416	0.0240755	-5.58308	2.36e-08	0.00939077	-0.047479	0.046381	-1.02367	0.305989	0.0578759	-0.0555157	0.0472123	-1.17588	0.239645	0.0674861	-0.211822	0.0558203	-3.79471	0.000147814	0.0528339	-0.21005	0.058178	-3.61048	0.000305632	0.0521053
cg26963277	11	2722407	R	KCNQ1OT1;KCNQ1;KCNQ1	-0.15118	0.0264548	-5.71464	1.1e-08	0.00105106	-0.158729	0.0262023	-6.05782	1.38e-09	0.00166911	-0.136791	0.0735669	-1.85941	0.0629688	0.00142381	-0.149879	0.0768073	-1.95136	0.0510142	0.00128403	-0.194874	0.0606862	-3.21118	0.00132191	0.0295365	-0.210235	0.0675672	-3.1115	0.00186138	0.0231783
cg09929238	17	78560916	R	RPTOR;RPTOR	0.133967	0.0234563	5.71134	1.12e-08	0.00430197	0.129367	0.0279743	4.62448	3.76e-06	0.00129451	0.137561	0.0707797	1.94351	0.0519545	0.00383791	0.134722	0.0798555	1.68707	0.0915893	0.00189428	0.129155	0.0685835	1.88318	0.0596757	0.0222941	0.110807	0.0762944	1.45236	0.146401	0.0201775
cg08998192	6	32805570	F	TAP2;TAP2	-0.142344	0.0249343	-5.70874	1.14e-08	0.00152734	-0.147878	0.0266231	-5.55449	2.78e-08	0.00127506	-0.214391	0.0449095	-4.77385	1.80737e-06	0.0751211	-0.201654	0.0465142	-4.33532	1.45548e-05	0.129698	-0.0777235	0.0829361	-0.93715	0.348681	0.00222372	-0.0501144	0.0764963	-0.655122	0.512389	0.0106049
cg23348010	17	18908324	F	SLC5A10;SLC5A10;FAM83G	-0.152697	0.0267476	-5.70883	1.14e-08	0.000648876	-0.167049	0.0265093	-6.30153	2.95e-10	0.00111294	-0.188977	0.0811866	-2.32768	0.019929	0.000231553	-0.182505	0.0832756	-2.19158	0.0284099	0.000262748	-0.174536	0.0607208	-2.87441	0.00404788	0.0310238	-0.183877	0.0745347	-2.467	0.013625	0.0131657
cg12596182	12	70082885	R	BEST3;BEST3;BEST3	-0.137627	0.0241988	-5.68736	1.29e-08	0.00485312	-0.151912	0.0306152	-4.96199	6.98e-07	0.000564018	-0.165444	0.0631092	-2.62155	0.00875314	0.0128475	-0.173648	0.0722889	-2.40214	0.0162995	0.00627211	-0.212498	0.0697874	-3.04494	0.00232727	0.024973	-0.220606	0.0768602	-2.87022	0.00410184	0.0219778
cg02071670	15	89438918	F	HAPLN3	-0.129748	0.0228496	-5.67834	1.36e-08	0.0329371	-0.134837	0.024144	-5.5847	2.34e-08	0.0371483	-0.199288	0.0609204	-3.27128	0.00107061	0.0111931	-0.236765	0.0854828	-2.76974	0.00561017	0.000552721	-0.0552754	0.116257	-0.475457	0.634461	1.85724e-05	-0.0560551	0.124717	-0.449457	0.653102	4.91829e-05
cg05512483	11	62621791	R	SNORD30;SNORD22;SNORD29;SNORD31;SNHG1	-0.128489	0.0226481	-5.67328	1.4e-08	0.00730216	-0.130728	0.0270606	-4.83092	1.36e-06	0.00126518	-0.222495	0.0713681	-3.11757	0.00182347	0.00252864	-0.244039	0.0840177	-2.90461	0.00367707	0.000795571	-0.101272	0.0539054	-1.87869	0.0602862	0.0720151	-0.101088	0.0615783	-1.64162	0.100669	0.0421327
cg15310871	8	20077936	R	ATP6V1B2	0.1686	0.0297273	5.67156	1.42e-08	0.000376978	0.17745	0.0357506	4.96356	6.92e-07	4.29e-05	0.19912	0.0663462	3.00123	0.00268895	0.0078075	0.224158	0.0953147	2.35177	0.0186843	0.000207344	0.217926	0.0580378	3.7549	0.00017341	0.122459	0.197795	0.0613687	3.22306	0.00126828	0.195773
cg09735851	15	40615289	F		-0.12137	0.0214097	-5.66892	1.44e-08	0.0400183	-0.129268	0.0221461	-5.83703	5.31e-09	0.0310642	-0.139034	0.0806021	-1.72494	0.0845386	7.43118e-05	-0.122573	0.0768119	-1.59575	0.110544	0.000413737	-0.157695	0.0501125	-3.14682	0.00165059	0.501962	-0.166054	0.052648	-3.15405	0.00161023	0.465524
cg08698159	17	27294743	R	SEZ6;SEZ6	-0.143625	0.0253496	-5.66578	1.46e-08	0.0051109	-0.138009	0.0269055	-5.12939	2.91e-07	0.00384724	-0.117439	0.0570823	-2.05736	0.0396511	0.503215	-0.0975335	0.0582787	-1.67357	0.0942151	0.276486	-0.100338	0.075575	-1.32766	0.184291	0.0264031	-0.0684001	0.0653439	-1.04677	0.295205	0.0698208
cg05438378	15	67383736	F	SMAD3	-0.131208	0.0231868	-5.65874	1.52e-08	0.0186167	-0.134306	0.0244151	-5.50094	3.78e-08	0.014888	-0.10628	0.0467086	-2.27539	0.0228826	0.174374	-0.117348	0.0583134	-2.01237	0.0441805	0.021243	-0.221102	0.0755451	-2.92676	0.00342513	0.0105201	-0.211616	0.081961	-2.58191	0.00982562	0.0111879
cg00687674	15	69373260	F	MIR548H4;TMEM84	0.136381	0.0241017	5.65857	1.53e-08	0.00217924	0.142151	0.0299822	4.74118	2.12e-06	0.000347308	0.086564	0.0421881	2.05186	0.0401833	0.0943371	0.105278	0.0438228	2.40236	0.0162897	0.0603866	0.146143	0.0573966	2.54619	0.0108905	0.0405692	0.0921432	0.0582287	1.58244	0.11355	0.314985
cg05110225	7	56131707	F	SUMF2;SUMF2;SUMF2;SUMF2;SUMF2	-0.14978	0.0265748	-5.63615	1.74e-08	0.0030239	-0.153249	0.0288068	-5.31991	1.04e-07	0.00207474	-0.125936	0.0532672	-2.36423	0.0180677	0.136321	-0.142573	0.0543895	-2.62134	0.00875861	0.0617646	-0.207396	0.0619908	-3.3456	0.000821055	0.309382	-0.1881	0.064909	-2.8979	0.00375665	0.389018
cg22579075	7	94250352	F	SGCE;SGCE;SGCE	-0.135101	0.0239848	-5.63277	1.77e-08	0.00841244	-0.123857	0.0250331	-4.94773	7.51e-07	0.0192749	-0.159414	0.0614345	-2.59486	0.00946296	0.0193924	-0.144868	0.0538147	-2.69197	0.00710303	0.0452917	-0.115096	0.122225	-0.941673	0.34636	4.05247e-05	-0.0899869	0.129085	-0.697113	0.485732	7.01336e-05
cg03523740	1	32645027	F	TXLNA	-0.164723	0.0292466	-5.63221	1.78e-08	0.000426652	-0.176759	0.0305285	-5.78997	7.04e-09	0.000470135	-0.223929	0.058964	-3.79771	0.000146037	0.0134378	-0.226161	0.0642047	-3.5225	0.000427494	0.0111465	-0.217241	0.0995625	-2.18195	0.0291129	0.0006985	-0.22612	0.108156	-2.09068	0.0365564	0.00080443
cg14445047	9	139332115	R	INPP5E	-0.154769	0.027595	-5.60858	2.04e-08	0.00194939	-0.154317	0.0311715	-4.95057	7.4e-07	0.00111101	-0.165187	0.054514	-3.03017	0.00244413	0.191319	-0.161773	0.0560978	-2.88377	0.00392948	0.17174	-0.235087	0.0970468	-2.42241	0.0154178	0.00403456	-0.168147	0.0645839	-2.60355	0.00922645	0.0528502
cg20886049	11	76493545	R	TSKU	-0.126371	0.0225355	-5.60763	2.05e-08	0.0093229	-0.127339	0.0234749	-5.42446	5.81e-08	0.00844432	-0.168262	0.0540232	-3.11462	0.00184184	0.0197216	-0.15128	0.0545702	-2.7722	0.00556782	0.0254101	-0.126151	0.0887973	-1.42067	0.155413	0.00169967	-0.100235	0.0942211	-1.06383	0.287405	0.00189039
cg06946797	16	11422409	F		-0.124483	0.022225	-5.60102	2.13e-08	0.0253234	-0.119993	0.0233583	-5.13706	2.79e-07	0.0217346	-0.181816	0.0543361	-3.34613	0.000819474	0.0174584	-0.148557	0.0460536	-3.22575	0.00125644	0.190407	-0.178694	0.0687875	-2.59776	0.00938336	0.0165774	-0.126661	0.0571779	-2.21521	0.0267459	0.0489695
cg02405476	20	44441818	F	UBE2C;UBE2C;UBE2C;UBE2C;UBE2C;UBE2C;UBE2C;UBE2C	-0.141165	0.0252151	-5.59842	2.16e-08	0.00119608	-0.135712	0.0260251	-5.21463	1.84e-07	0.00154108	-0.24213	0.0742152	-3.26254	0.00110417	0.000887166	-0.213071	0.069748	-3.05487	0.00225156	0.0038309	-0.116545	0.0942153	-1.237	0.216085	0.000706728	-0.0682302	0.0865476	-0.788354	0.430489	0.0051925
cg03366574	7	2764599	R		0.156875	0.0280592	5.59085	2.26e-08	0.000438793	0.157838	0.0293634	5.37533	7.64e-08	0.000442722	0.231683	0.0635166	3.6476	0.000264698	0.00758082	0.276133	0.0702081	3.93307	8.38693e-05	0.00476709	0.123674	0.0648621	1.90672	0.0565564	0.0231041	0.0991317	0.0730946	1.35621	0.175032	0.0168858
cg25843346	6	31762555	R	VARS	-0.129932	0.0232444	-5.58984	2.27e-08	0.00596513	-0.128663	0.0243677	-5.28008	1.29e-07	0.00602061	-0.156149	0.0707596	-2.20675	0.0273312	0.00449293	-0.151187	0.0743178	-2.03433	0.0419186	0.00494522	-0.171225	0.102344	-1.67303	0.0943207	0.00034364	-0.119415	0.112467	-1.06178	0.288334	0.000374134
cg11468085	11	67435577	F	ALDH3B2;ALDH3B2	0.137886	0.0246839	5.58608	2.32e-08	0.00492319	0.142145	0.0255191	5.57013	2.55e-08	0.00430724	0.161596	0.0820737	1.96892	0.0489623	0.00184946	0.16684	0.0887617	1.87964	0.0601572	0.00135263	0.175584	0.0731956	2.39884	0.0164472	0.0245359	0.151374	0.0766745	1.97425	0.0483539	0.029795
cg23598089	1	203652079	R	ATP2B4;ATP2B4	0.125162	0.0224163	5.58352	2.36e-08	0.0298525	0.134339	0.0233824	5.74528	9.18e-09	0.00952218	0.141986	0.0442382	3.20957	0.00132935	0.320767	0.154312	0.0455582	3.38714	0.000706265	0.120095	0.180899	0.0530272	3.41143	0.000646229	0.0554774	0.205641	0.0658285	3.12388	0.00178483	0.0282127
cg18833140	10	115312553	R	HABP2	-0.121425	0.021752	-5.58225	2.37e-08	0.0232436	-0.122814	0.0227065	-5.40876	6.35e-08	0.0235666	-0.155568	0.0569513	-2.7316	0.00630269	0.0107594	-0.137236	0.055386	-2.47781	0.0132191	0.0198425	-0.100218	0.0884687	-1.13281	0.257295	0.000563788	-0.0712068	0.094791	-0.751198	0.452534	0.000537856
cg12303084	20	45985741	F	ZMYND8;ZMYND8;ZMYND8	-0.161848	0.0289986	-5.58125	2.39e-08	0.000326355	-0.175281	0.0331209	-5.29214	1.21e-07	0.000123356	-0.2014	0.0576077	-3.49607	0.000472172	0.0147935	-0.196446	0.0629585	-3.12025	0.00180696	0.0132838	-0.137096	0.0837133	-1.63769	0.101487	0.00315716	-0.142104	0.0988676	-1.43732	0.150628	0.00222765
cg18034299	5	172359680	F	ERGIC1	-0.130531	0.023394	-5.57969	2.41e-08	0.0205364	-0.139077	0.03275	-4.24661	2.17e-05	0.000221551	-0.134433	0.0605519	-2.22014	0.0264095	0.0132538	-0.158005	0.0899432	-1.75672	0.0789662	0.000377677	-0.165458	0.0609132	-2.7163	0.00660168	0.035552	-0.139003	0.0594854	-2.33676	0.0194515	0.0605793
cg03725309	1	109757585	F	SARS	-0.186359	0.0334826	-5.56585	2.61e-08	0.000147365	-0.203404	0.0390783	-5.20504	1.94e-07	1.94e-05	-0.270511	0.0598138	-4.52256	6.10967e-06	0.0236703	-0.266869	0.0637565	-4.18575	2.84222e-05	0.01947	-0.204102	0.0979074	-2.08465	0.0371013	0.00192233	-0.204557	0.101934	-2.00675	0.0447765	0.00249946
cg06288351	20	43729897	F	KCNS1	-0.135142	0.0242911	-5.56343	2.65e-08	0.0039405	-0.148785	0.0278824	-5.33615	9.49e-08	0.0019546	-0.15327	0.0521418	-2.93949	0.00328755	0.0391397	-0.140675	0.0521133	-2.69942	0.00694612	0.0444164	-0.197783	0.0567358	-3.48604	0.000490225	0.264609	-0.191991	0.0601141	-3.19377	0.00140427	0.262685
cg01657995	6	31804883	F	C6orf48;C6orf48;SNORD52	-0.155793	0.0280447	-5.55517	2.77e-08	0.00117106	-0.167138	0.0313721	-5.32759	9.95e-08	0.000667259	-0.179178	0.0507363	-3.53157	0.000413107	0.119247	-0.18018	0.0519468	-3.46856	0.00052326	0.118955	-0.00839051	0.0751219	-0.111692	0.911068	0.0174706	0.0134384	0.0736919	0.18236	0.8553	0.0292263
cg09036468	1	151806893	R		-0.142976	0.0257731	-5.54749	2.9e-08	0.00638476	-0.139636	0.0302603	-4.61449	3.94e-06	0.00154921	-0.160225	0.056296	-2.84612	0.00442551	0.161731	-0.152411	0.0577776	-2.6379	0.00834221	0.0614685	-0.198095	0.0619745	-3.1964	0.00139154	0.200058	-0.178343	0.0643526	-2.77134	0.00558263	0.366776
cg14413904	10	62423377	R		-0.119362	0.0215368	-5.54227	2.99e-08	0.00496204	-0.117679	0.0225732	-5.21319	1.86e-07	0.00426461	-0.138384	0.0502503	-2.75389	0.00588913	0.0176428	-0.106305	0.0429061	-2.47763	0.0132259	0.0473279	-0.124485	0.0513485	-2.42432	0.0153372	0.0532135	-0.101647	0.0553865	-1.83524	0.0664705	0.0908468
cg23363754	7	29606082	F	PRR15	-0.122491	0.0221062	-5.54103	3.01e-08	0.00725906	-0.117607	0.0230233	-5.10816	3.25e-07	0.00815603	-0.164636	0.0656267	-2.50868	0.0121185	0.00346002	-0.152111	0.0672679	-2.26128	0.0237422	0.00535817	-0.225626	0.05209	-4.33148	1.48113e-05	0.218086	-0.203789	0.0556392	-3.66268	0.000249588	0.280613
cg27589809	3	50650410	R	CISH;CISH	-0.141845	0.0256083	-5.53904	3.04e-08	0.00124776	-0.146045	0.0281409	-5.18978	2.11e-07	0.000622235	-0.118851	0.0600406	-1.97951	0.0477587	0.00739508	-0.125545	0.0690687	-1.81768	0.0691126	0.00319483	-0.128136	0.0927185	-1.38199	0.166974	0.000875849	-0.116792	0.0951729	-1.22716	0.219762	0.00128891
cg03474926	9	136023407	R	RALGDS	-0.134189	0.0242286	-5.53844	3.05e-08	0.0190595	-0.136872	0.0250123	-5.47221	4.44e-08	0.00983574	-0.149814	0.0616837	-2.42875	0.0151509	0.0147505	-0.115425	0.0478776	-2.41084	0.0159158	0.0799094	-0.105238	0.0907449	-1.15972	0.246164	0.00370997	-0.0894116	0.0932593	-0.958741	0.337689	0.00549815
cg27115863	22	37921640	R		-0.151681	0.0274005	-5.53571	3.1e-08	0.000526335	-0.147534	0.0291025	-5.06948	3.99e-07	0.00045679	-0.0734307	0.0431393	-1.70218	0.0887224	0.169663	-0.0678962	0.0445414	-1.52434	0.127424	0.192018	-0.10828	0.068216	-1.58731	0.112443	0.0116158	-0.056655	0.0617037	-0.918179	0.358525	0.0309712
cg00008629	9	115093661	R	ROD1;ROD1;ROD1	-0.119071	0.0215166	-5.53391	3.13e-08	0.00659133	-0.12373	0.0267747	-4.62117	3.82e-06	0.000718486	-0.0897647	0.0519466	-1.72802	0.0839851	0.01386	-0.11353	0.073072	-1.55367	0.120263	0.000784157	-0.169441	0.106327	-1.59359	0.111029	2.35982e-05	-0.186304	0.120338	-1.54817	0.121581	8.53484e-06
cg01234420	22	46453808	F	LOC150381	-0.142164	0.0257287	-5.52552	3.29e-08	0.00829662	-0.139568	0.0268119	-5.20544	1.94e-07	0.00867239	-0.168085	0.062984	-2.6687	0.00761451	0.0287544	-0.208577	0.0831012	-2.50991	0.012076	0.00593345	-0.18712	0.0856181	-2.18552	0.0288505	0.0114951	-0.167568	0.0960446	-1.74469	0.0810382	0.0121146
cg02352281	3	46139305	R		-0.152595	0.0276313	-5.52255	3.34e-08	0.00135347	-0.160362	0.027862	-5.75556	8.64e-09	0.00192883	-0.172545	0.0516881	-3.33819	0.000843255	0.0473731	-0.174168	0.0534319	-3.25962	0.0011156	0.0455984	-0.145971	0.0598383	-2.43943	0.0147105	0.110028	-0.142363	0.0635346	-2.24071	0.0250448	0.0938353
cg02097604	17	17750910	F	TOM1L2;TOM1L2	-0.124989	0.0226532	-5.51751	3.44e-08	0.00336268	-0.132392	0.023067	-5.73946	9.5e-09	0.00581173	-0.143462	0.0434088	-3.30491	0.000950059	0.0561989	-0.137834	0.0449818	-3.06421	0.00218248	0.059655	-0.119866	0.0533732	-2.2458	0.0247166	0.0909902	-0.146182	0.0559611	-2.61221	0.008996	0.135465
cg07286341	5	176923805	R	PDLIM7;PDLIM7;PDLIM7	-0.177278	0.0321983	-5.50582	3.67e-08	0.000564633	-0.177822	0.0338866	-5.24757	1.54e-07	0.000515164	-0.13305	0.0783342	-1.69849	0.0894158	0.00679226	-0.10389	0.0711582	-1.45999	0.144293	0.019753	-0.230148	0.120838	-1.9046	0.0568325	0.000360855	-0.182411	0.1136	-1.60573	0.108333	0.00185998
cg02047661	3	51976883	R	RRP9;PARP3;PARP3	-0.129601	0.0235571	-5.50158	3.76e-08	0.00474706	-0.130747	0.0242525	-5.39106	7e-08	0.00483976	-0.0945999	0.0471504	-2.00634	0.0448196	0.203008	-0.0813314	0.0479243	-1.69708	0.0896814	0.37387	-0.23012	0.0670825	-3.4304	0.000602689	0.0274826	-0.206714	0.0809044	-2.55505	0.0106173	0.014224
cg03551243	19	5718912	R	LONP1	-0.140638	0.0255849	-5.49692	3.86e-08	0.00130338	-0.139466	0.0272175	-5.12413	2.99e-07	0.00115276	-0.191897	0.0457978	-4.19009	2.78841e-05	0.0465059	-0.177505	0.0463118	-3.83283	0.000126677	0.0506224	-0.073928	0.0539829	-1.36947	0.170852	0.0985508	-0.0512271	0.0570794	-0.89747	0.369468	0.172671
cg10950251	1	204466432	F		-0.148194	0.0269994	-5.4888	4.05e-08	0.000993976	-0.165737	0.0274018	-6.04838	1.46e-09	0.00146334	-0.0518559	0.0460871	-1.12517	0.260517	0.323387	-0.0495859	0.0474528	-1.04495	0.296045	0.246571	-0.169622	0.104721	-1.61975	0.105287	0.000272746	-0.211233	0.119267	-1.77109	0.0765456	0.000146809
cg22407942	7	22894828	F	SNORD93	-0.131713	0.0239981	-5.48847	4.05e-08	0.00211141	-0.12923	0.0251608	-5.13616	2.8e-07	0.00224305	-0.157077	0.0447305	-3.51164	0.000445354	0.0694092	-0.139728	0.0462207	-3.02305	0.00250237	0.084502	-0.063039	0.0981234	-0.642446	0.520584	0.000294805	-0.0260174	0.10071	-0.258341	0.796144	0.000812693
cg14775286	3	137833494	F	DZIP1L;DZIP1L	-0.122377	0.0223047	-5.48662	4.1e-08	0.015859	-0.124974	0.0233963	-5.34162	9.21e-08	0.0167602	-0.130431	0.0480157	-2.71643	0.00659897	0.028918	-0.121595	0.0487841	-2.49252	0.0126841	0.032145	-0.217403	0.0525684	-4.13563	3.53989e-05	0.202542	-0.209526	0.0556939	-3.7621	0.00016849	0.220662
cg20813374	6	35657180	R	FKBP5;FKBP5;FKBP5;FKBP5	-0.179726	0.0327996	-5.47951	4.27e-08	6.73e-05	-0.197575	0.0412336	-4.7916	1.65e-06	1.38e-06	-0.200762	0.0457521	-4.38804	1.14377e-05	0.157146	-0.206615	0.0573359	-3.60359	0.000313855	0.0226691	-0.233511	0.105007	-2.22375	0.026165	0.000106395	-0.26655	0.120069	-2.21997	0.0264205	4.52591e-05
cg00817377	7	73441057	F	ELN;ELN;ELN;ELN;ELN	-0.148956	0.0272067	-5.47495	4.38e-08	0.00151211	-0.160508	0.0320945	-5.0011	5.7e-07	0.000522501	-0.187227	0.0706142	-2.65141	0.00801574	0.00600719	-0.168901	0.0725865	-2.3269	0.0199709	0.00873357	-0.103153	0.070526	-1.46262	0.14357	0.022841	-0.100625	0.0804982	-1.25003	0.211288	0.0220948
cg21140898	1	51442318	F		-0.126542	0.0231338	-5.47	4.5e-08	0.00303359	-0.129862	0.0241564	-5.37588	7.62e-08	0.00317152	-0.152978	0.0438936	-3.4852	0.00049177	0.495807	-0.139838	0.0456895	-3.0606	0.00220891	0.175712	-0.0858039	0.0795168	-1.07907	0.280558	0.00357511	-0.0986001	0.0843118	-1.16947	0.242214	0.00502272
cg19940644	1	12112386	F		-0.131979	0.0242566	-5.44093	5.3e-08	0.0019686	-0.13846	0.0246293	-5.62176	1.89e-08	0.00293371	-0.168985	0.0592297	-2.85304	0.0043303	0.0110881	-0.134138	0.0750271	-1.78786	0.073798	0.00253387	-0.136543	0.0522455	-2.61348	0.00896244	0.0480356	-0.12969	0.0555119	-2.33626	0.0194779	0.0491115
cg07094298	4	2748026	F	TNIP2;TNIP2	-0.124675	0.0229227	-5.43892	5.36e-08	0.00646329	-0.123024	0.0242722	-5.06851	4.01e-07	0.00639274	-0.170651	0.0449897	-3.7931	0.000148779	0.0606005	-0.182069	0.0472165	-3.85605	0.000115235	0.0792463	-0.0815817	0.0628494	-1.29805	0.19427	0.0272102	-0.0409338	0.0621767	-0.658347	0.510315	0.0430212
cg11961845	7	129008179	F	AHCYL2;AHCYL2;AHCYL2;AHCYL2;AHCYL2;AHCYL2	-0.16906	0.0311	-5.43603	5.45e-08	0.000622556	-0.178632	0.0314799	-5.67449	1.39e-08	0.00110006	-0.197672	0.0552868	-3.5754	0.000349689	0.240787	-0.204387	0.0778535	-2.62528	0.00865774	0.0101983	-0.10308	0.0617427	-1.6695	0.0950179	0.124001	-0.0945963	0.0647843	-1.46017	0.144243	0.108017
cg01561259	17	78560781	F	RPTOR;RPTOR	0.12486	0.0229841	5.43245	5.56e-08	0.0691246	0.125277	0.023742	5.27657	1.32e-07	0.0420421	0.104052	0.0555604	1.87278	0.0610988	0.0179549	0.0961439	0.0557291	1.7252	0.0844912	0.0216115	0.111091	0.0537765	2.06579	0.0388487	0.127392	0.102752	0.0564992	1.81865	0.0689648	0.09866
cg03912703	1	45279349	R	BTBD19	-0.113451	0.0209064	-5.42662	5.74e-08	0.119494	-0.119905	0.0218493	-5.48781	4.07e-08	0.174297	-0.1437	0.0459873	-3.12477	0.00177947	0.0287344	-0.128419	0.0419147	-3.06381	0.00218535	0.0569291	-0.161633	0.0615992	-2.62394	0.00869198	0.0198242	-0.17761	0.0647677	-2.74226	0.00610186	0.0234837
cg16604234	19	12592398	R	ZNF709;ZNF709	0.121602	0.0224177	5.42435	5.82e-08	0.0212794	0.125553	0.0234004	5.3654	8.08e-08	0.0168543	0.161204	0.0572324	2.81666	0.00485253	0.0142903	0.165049	0.061337	2.69086	0.00712676	0.0138108	0.116526	0.0562854	2.07027	0.0384268	0.0445467	0.121972	0.0654992	1.8622	0.0625755	0.0345193
cg10160612	16	30751899	F		-0.135206	0.0249352	-5.42228	5.88e-08	0.00981981	-0.148488	0.0264398	-5.61608	1.95e-08	0.0252147	-0.221068	0.063923	-3.45835	0.000543499	0.0242872	-0.217967	0.0663956	-3.28286	0.0010276	0.025182	-0.160733	0.0612295	-2.6251	0.00866244	0.0941923	-0.166017	0.0655593	-2.53232	0.0113312	0.0671892
cg07922154	14	68087339	F	ARG2	-0.1266	0.0233679	-5.41767	6.04e-08	0.0136405	-0.122941	0.0242515	-5.0694	3.99e-07	0.0131357	-0.142279	0.0755172	-1.88406	0.0595575	0.00154193	-0.0980515	0.0571162	-1.7167	0.0860335	0.0242095	-0.190431	0.0562758	-3.38389	0.000714676	0.0453887	-0.204048	0.0632788	-3.22459	0.00126151	0.0378365
cg16288101	14	88621538	R		-0.115728	0.0213627	-5.41729	6.05e-08	0.00582977	-0.121457	0.0238451	-5.09358	3.51e-07	0.00256954	-0.127685	0.0410698	-3.10897	0.0018774	0.0819909	-0.125427	0.0426488	-2.94093	0.00327224	0.0835867	-0.0350383	0.0894314	-0.391789	0.695214	0.000833517	-0.0449838	0.103192	-0.435923	0.662893	0.00037296
cg21993290	2	233703120	F	GIGYF2;GIGYF2;GIGYF2;GIGYF2	-0.129882	0.0239857	-5.41499	6.13e-08	0.00357915	-0.125526	0.0267707	-4.68893	2.75e-06	0.0022769	-0.106793	0.0486896	-2.19334	0.0282831	0.0533608	-0.117724	0.068489	-1.71888	0.0856371	0.0106451	-0.0757534	0.117696	-0.643635	0.519812	2.78144e-05	-0.040136	0.119933	-0.334653	0.737887	0.000169257
cg24343310	11	57249947	R		-0.134582	0.0248736	-5.41064	6.28e-08	0.0268689	-0.137494	0.025629	-5.36478	8.1e-08	0.0168213	-0.157332	0.05021	-3.13348	0.00172745	0.378615	-0.145426	0.0515296	-2.82218	0.00476978	0.461815	-0.198076	0.104505	-1.89537	0.0580435	0.00153521	-0.182565	0.102412	-1.78267	0.0746408	0.00406248
cg04907244	7	22894795	F	SNORD93	-0.116896	0.0216255	-5.40546	6.46e-08	0.00712754	-0.109268	0.0227451	-4.80401	1.56e-06	0.00708432	-0.121297	0.0434311	-2.79287	0.00522431	0.0818671	-0.097717	0.0451361	-2.16494	0.0303921	0.0584299	-0.0985459	0.0686629	-1.43521	0.151226	0.0112858	-0.0678946	0.0585396	-1.15981	0.246128	0.0418633
cg22881435	8	37732086	F	RAB11FIP1;RAB11FIP1;RAB11FIP1	0.132011	0.0244395	5.40154	6.61e-08	0.0160098	0.128138	0.0252039	5.08404	3.69e-07	0.0149578	0.181709	0.0530086	3.42791	0.000608257	0.0412599	0.169384	0.0514847	3.28999	0.00100192	0.0606233	0.167253	0.0587143	2.84859	0.0043913	0.133329	0.129418	0.0610831	2.11871	0.0341146	0.453488
cg12800962	20	48626437	R		-0.116387	0.0215741	-5.39475	6.86e-08	0.041923	-0.125131	0.0223196	-5.60632	2.07e-08	0.0128602	-0.175135	0.0652378	-2.68456	0.00726258	0.00238177	-0.15582	0.0608079	-2.5625	0.0103921	0.00725302	-0.0974297	0.0521181	-1.8694	0.0615667	0.699349	-0.115393	0.054764	-2.10709	0.03511	0.273141
cg21815220	1	1150410	F	TNFRSF4	-0.127332	0.0236088	-5.3934	6.91e-08	0.00510547	-0.1409	0.0273949	-5.14329	2.7e-07	0.00135934	-0.162697	0.0463109	-3.51315	0.000442822	0.444646	-0.201738	0.0583859	-3.45525	0.000549778	0.0209244	-0.16552	0.0581137	-2.8482	0.00439672	0.0467258	-0.168239	0.0587126	-2.86548	0.00416383	0.0482926
cg00602811	2	145278564	F	ZEB2;ZEB2;ZEB2	-0.139717	0.0259138	-5.3916	6.98e-08	0.0803912	-0.14737	0.0268312	-5.49247	3.96e-08	0.0685629	-0.133779	0.0556357	-2.40455	0.0161924	0.313524	-0.130949	0.0574523	-2.27926	0.0226515	0.217269	-0.122272	0.0636887	-1.91985	0.0548773	0.090686	-0.125011	0.0673177	-1.85702	0.0633078	0.0912844
cg04942251	11	63687247	F		-0.124614	0.0231241	-5.38893	7.09e-08	0.0241592	-0.121143	0.0237768	-5.09501	3.49e-07	0.0281672	-0.170287	0.0509316	-3.34344	0.00082747	0.0314168	-0.15963	0.0500903	-3.18684	0.00143834	0.039888	-0.185824	0.0560139	-3.31746	0.000908393	0.125676	-0.17021	0.0584819	-2.91047	0.0036088	0.134705
cg19825437	3	169383292	R		-0.130323	0.0242051	-5.38412	7.28e-08	0.00210491	-0.134237	0.0264941	-5.06668	4.05e-07	0.00124862	-0.0956467	0.0676877	-1.41306	0.157638	0.0027003	-0.0626549	0.049512	-1.26545	0.20571	0.0350588	-0.162022	0.0538113	-3.01093	0.00260447	0.234708	-0.142964	0.0566501	-2.52363	0.0116149	0.30579
cg27563174	19	35760861	F	USF2;USF2	-0.124062	0.0230643	-5.37897	7.49e-08	0.00505939	-0.127871	0.024495	-5.22027	1.79e-07	0.00495299	-0.207328	0.0489888	-4.23216	2.31461e-05	0.0364896	-0.22359	0.0473454	-4.72254	2.32914e-06	0.0529488	-0.102537	0.0564395	-1.81675	0.0692548	0.0877901	-0.0957898	0.0624587	-1.53365	0.125116	0.0904178
cg16903811	22	21316245	F		-0.119132	0.0221509	-5.37821	7.52e-08	0.0229126	-0.121267	0.0235374	-5.15212	2.58e-07	0.0203523	-0.178048	0.0452686	-3.93315	8.38393e-05	0.0556896	-0.173768	0.0494626	-3.51311	0.000442892	0.0431929	-0.134822	0.0530886	-2.53957	0.0110989	0.183742	-0.110104	0.0586473	-1.8774	0.0604631	0.279441
cg15095917	17	7482694	F	CD68;CD68	-0.191801	0.0356758	-5.37623	7.61e-08	0.000140824	-0.201303	0.0393036	-5.12176	3.03e-07	8.91e-05	-0.241372	0.0576086	-4.18987	2.79118e-05	0.0822942	-0.262725	0.0668627	-3.92932	8.51875e-05	0.0306404	-0.145401	0.0619426	-2.34735	0.0189074	0.355414	-0.135059	0.0651991	-2.07149	0.0383132	0.404397
cg20136951	1	2345400	F	PEX10;PEX10	-0.127615	0.0237435	-5.3747	7.67e-08	0.00539438	-0.131757	0.0322773	-4.08202	4.46e-05	0.000207869	-0.17032	0.0762814	-2.23279	0.0255629	0.00155209	-0.168251	0.0794472	-2.11777	0.0341949	0.00147186	-0.234917	0.0681619	-3.44645	0.000567998	0.0243299	-0.239967	0.0766573	-3.13039	0.00174575	0.0161537
cg00944304	15	40738072	F	BAHD1	-0.130766	0.0243777	-5.36417	8.13e-08	0.014914	-0.135056	0.0251644	-5.36693	8.01e-08	0.0164455	-0.164069	0.0511945	-3.20481	0.00135152	0.22437	-0.15971	0.0518459	-3.08047	0.00206676	0.257588	-0.122899	0.0742827	-1.65448	0.0980294	0.0172964	-0.115748	0.0748133	-1.54716	0.121825	0.0208225
cg09639152	3	45078075	R		-0.125311	0.0233615	-5.36397	8.14e-08	0.00224893	-0.134508	0.0227097	-5.92294	3.16e-09	0.0063463	-0.11175	0.0427085	-2.61657	0.00888184	0.106379	-0.12308	0.0436194	-2.82169	0.00477712	0.129244	-0.106849	0.0627367	-1.70314	0.0885421	0.0213393	-0.117989	0.0734425	-1.60656	0.108152	0.0125952
cg18241337	3	156271892	R	SSR3	-0.121851	0.0227325	-5.36023	8.31e-08	0.00548086	-0.122007	0.0239472	-5.09485	3.49e-07	0.00531996	-0.131041	0.0467267	-2.80442	0.00504077	0.0531621	-0.128845	0.0507738	-2.53764	0.0111604	0.0399736	-0.137169	0.0688028	-1.99366	0.0461893	0.0140466	-0.114727	0.059844	-1.91709	0.0552261	0.0417455
cg19045191	11	34167855	R	NAT10;NAT10	0.152503	0.028454	5.35962	8.34e-08	0.000858891	0.151814	0.0293774	5.16771	2.37e-07	0.000854399	0.19653	0.0478122	4.11045	3.94892e-05	0.369336	0.193243	0.0486647	3.97091	7.15989e-05	0.393401	0.0870675	0.0851585	1.02242	0.306583	0.00773357	0.0336077	0.0614233	0.547149	0.584276	0.0618977
cg27039118	8	116575902	R	TRPS1	-0.132955	0.0248205	-5.35665	8.48e-08	0.00176565	-0.143083	0.025339	-5.64673	1.64e-08	0.00241465	-0.091749	0.0833414	-1.10088	0.270948	0.000193352	-0.09247	0.0904226	-1.02264	0.306477	0.000189642	-0.127115	0.0837833	-1.51719	0.129219	0.00245602	-0.120646	0.0909257	-1.32686	0.184555	0.00252638
cg05500734	7	73437649	R		-0.120015	0.022411	-5.35517	8.55e-08	0.00581803	-0.122508	0.0252635	-4.84921	1.24e-06	0.00199971	-0.12061	0.0632433	-1.90709	0.0565094	0.005496	-0.0844434	0.0452311	-1.86693	0.0619109	0.216079	-0.0809592	0.110677	-0.731491	0.464479	2.21307e-05	-0.0637563	0.111781	-0.570367	0.568429	6.58211e-05
cg06457408	17	79827882	R	ARHGDIA	-0.130009	0.0243444	-5.34038	9.28e-08	0.0062658	-0.138206	0.0304634	-4.53681	5.71e-06	0.00072923	-0.229356	0.0917305	-2.50033	0.0124078	0.000300974	-0.205466	0.0859007	-2.3919	0.0167612	0.00149862	-0.145255	0.0679038	-2.13913	0.0324248	0.0293575	-0.14633	0.091355	-1.60178	0.109205	0.0068118
cg04335293	2	24713157	F		-0.127037	0.0238268	-5.3317	9.73e-08	0.0104709	-0.130466	0.0246202	-5.29914	1.16e-07	0.00540629	-0.141729	0.0488182	-2.9032	0.00369374	0.241249	-0.13697	0.0499725	-2.74091	0.00612697	0.257354	-0.0330099	0.0699493	-0.471911	0.63699	0.0242109	-0.0234857	0.0737528	-0.318438	0.750153	0.0280607
cg06826457	12	12867669	R		-0.129984	0.0243897	-5.32945	9.85e-08	0.00338904	-0.142082	0.0303186	-4.68628	2.78e-06	0.000630474	-0.169939	0.0672483	-2.52703	0.011503	0.00790583	-0.201886	0.0910455	-2.21742	0.0265946	0.000584487	-0.162053	0.0770762	-2.10251	0.0355087	0.0129438	-0.155836	0.0847584	-1.8386	0.0659746	0.0131906
cg19935065	10	98062687	F	DNTT;DNTT	0.127628	0.0239516	5.32858	9.9e-08	0.00264443	0.122175	0.0247519	4.93598	7.97e-07	0.00339563	0.170077	0.045216	3.76144	0.000168938	0.0868044	0.143442	0.0474952	3.02014	0.00252661	0.104788	0.135708	0.0624162	2.17425	0.0296863	0.0259329	0.110375	0.0621318	1.77646	0.0756568	0.0429306
cg00033551	16	4738568	R	MGRN1;MGRN1;MGRN1;MGRN1	0.121623	0.0228712	5.31774	1.05e-07	0.00887082	0.123902	0.0271297	4.56704	4.95e-06	0.00124529	0.100434	0.0462355	2.17223	0.0298383	0.120827	0.130791	0.0641998	2.03725	0.0416251	0.00937081	0.209253	0.0535749	3.9058	9.39129e-05	0.116028	0.192245	0.0568646	3.38075	0.000722887	0.16254
cg15241519	11	121440892	R	SORL1	0.131554	0.0247343	5.31867	1.05e-07	0.00535256	0.132331	0.0253579	5.21853	1.8e-07	0.00392042	0.159722	0.0494671	3.22886	0.00124286	0.20341	0.166546	0.0500379	3.3284	0.000873475	0.0915857	0.129211	0.0604935	2.13594	0.032684	0.0906624	0.0908839	0.0623613	1.45738	0.145013	0.306274
cg14779825	19	43099845	R	CEACAM8	-0.170828	0.0321379	-5.31547	1.06e-07	0.00191656	-0.196852	0.0470204	-4.18652	2.83e-05	1.6e-05	-0.168259	0.0680417	-2.47288	0.013403	0.107874	-0.243686	0.109594	-2.22352	0.0261805	0.0028504	-0.183747	0.104749	-1.75417	0.0794015	0.0116077	-0.158971	0.100812	-1.5769	0.114819	0.0219091
cg13392029	1	44400749	R	ARTN;ARTN;ARTN;ARTN;ARTN	-0.141645	0.0266631	-5.31239	1.08e-07	0.000994613	-0.139327	0.0277602	-5.01895	5.2e-07	0.000991147	-0.148428	0.0602435	-2.46381	0.013747	0.00874239	-0.113208	0.0570249	-1.98523	0.0471191	0.0177427	-0.194773	0.0570862	-3.4119	0.000645115	0.0451451	-0.187472	0.0576747	-3.25052	0.00115196	0.0520396
cg15058210	2	240196877	F	HDAC4	-0.176541	0.0332443	-5.31041	1.09e-07	0.000235039	-0.173145	0.0343516	-5.04038	4.65e-07	0.000262651	-0.1861	0.0536295	-3.47011	0.000520243	0.0448734	-0.235549	0.0841715	-2.79844	0.00513497	0.00207964	-0.145733	0.0826039	-1.76424	0.0776921	0.0138286	-0.113384	0.0633495	-1.78982	0.0734834	0.0697419
cg19197419	20	44441612	R	UBE2C;UBE2C;UBE2C;UBE2C;UBE2C;UBE2C;UBE2C	-0.13306	0.0250657	-5.30842	1.11e-07	0.00113381	-0.14598	0.0294937	-4.94952	7.44e-07	0.000277007	-0.215189	0.0785334	-2.74009	0.00614216	0.000427439	-0.217725	0.0854499	-2.54799	0.0108346	0.000288565	-0.0579112	0.0538905	-1.07461	0.282551	0.0466279	-0.095101	0.069177	-1.37475	0.16921	0.0213452
cg10370262	7	151396512	F	PRKAG2;PRKAG2	-0.123788	0.0233424	-5.30316	1.14e-07	0.031899	-0.129381	0.0239179	-5.40938	6.32e-08	0.00421347	-0.171342	0.0610928	-2.80462	0.00503764	0.0110317	-0.138485	0.0462627	-2.99346	0.00275835	0.11684	-0.182866	0.0955896	-1.91304	0.0557436	0.00104052	-0.190858	0.101503	-1.88031	0.0600662	0.000828702
cg06874016	17	40177415	F	NKIRAS2;NKIRAS2;NKIRAS2;NKIRAS2;NKIRAS2	-0.120314	0.0227067	-5.29863	1.17e-07	0.0395346	-0.122072	0.0239614	-5.09451	3.5e-07	0.0381502	-0.132469	0.0446541	-2.96655	0.00301159	0.105697	-0.110206	0.046222	-2.38427	0.0171129	0.143416	-0.0474729	0.110488	-0.429666	0.667439	5.48286e-05	0.0163225	0.127255	0.128266	0.897939	2.81314e-05
cg03821121	11	12148288	F	MICAL2	-0.172096	0.0324945	-5.29615	1.18e-07	0.00237813	-0.170828	0.0332737	-5.13401	2.84e-07	0.00222663	-0.19559	0.0735544	-2.65912	0.0078344	0.0613337	-0.241938	0.107639	-2.24768	0.0245968	0.00828806	-0.234275	0.0729918	-3.20961	0.00132917	0.100461	-0.194923	0.0746086	-2.61261	0.0089854	0.439871
cg24969820	3	98497864	F	ST3GAL6	-0.147679	0.0278947	-5.29416	1.2e-07	0.012519	-0.155545	0.0288178	-5.39754	6.76e-08	0.00604135	-0.147363	0.0818313	-1.80081	0.0717323	0.0203105	-0.135435	0.0975182	-1.38882	0.164887	0.00863339	-0.195355	0.0678007	-2.88131	0.00396026	0.0490075	-0.193944	0.0827472	-2.34382	0.0190876	0.0404246
cg00291213	21	36398056	F	RUNX1	-0.152888	0.0288878	-5.29246	1.21e-07	0.00408898	-0.16133	0.0312234	-5.16695	2.38e-07	0.00294956	-0.239022	0.0718271	-3.32775	0.000875518	0.0734373	-0.304745	0.0988966	-3.08145	0.00205996	0.0114461	-0.171665	0.0810433	-2.11818	0.0341596	0.0416596	-0.161061	0.0723248	-2.22691	0.0259531	0.0609809
cg10589813	20	48809978	R		-0.196131	0.03708	-5.28939	1.23e-07	9.55e-06	-0.203203	0.038314	-5.30363	1.14e-07	9.96e-06	-0.231654	0.0905255	-2.55899	0.0104976	0.000166933	-0.218556	0.0878928	-2.48662	0.0128962	0.000531476	-0.185352	0.0564977	-3.28071	0.00103547	0.0879683	-0.173616	0.0667851	-2.59963	0.00933249	0.0335043
cg13359998	1	230241764	F	GALNT2	-0.221913	0.0419583	-5.28888	1.23e-07	4.45e-06	-0.220954	0.0442389	-4.99456	5.9e-07	4.96e-06	-0.286436	0.0553825	-5.17197	2.31639e-07	0.0812422	-0.297186	0.0634253	-4.6856	2.79135e-06	0.0304621	-0.24601	0.0685515	-3.58869	0.000332341	0.040058	-0.184509	0.0721269	-2.55812	0.010524	0.0409719
cg00463562	15	65118189	F	PIF1	-0.122813	0.0232297	-5.2869	1.24e-07	0.0245608	-0.132011	0.0244069	-5.40878	6.35e-08	0.0261322	-0.132831	0.0553841	-2.39837	0.0164683	0.0303191	-0.147798	0.0579763	-2.54928	0.0107946	0.0305877	-0.145362	0.0758898	-1.91543	0.0554372	0.00964093	-0.195298	0.091336	-2.13823	0.0324979	0.00378953
cg01578875	4	146804010	R	ZNF827	0.130078	0.0245998	5.28777	1.24e-07	0.0237521	0.121673	0.0253889	4.79235	1.65e-06	0.0160563	0.105809	0.0535783	1.97484	0.048286	0.0395257	0.102035	0.0539196	1.89235	0.0584447	0.0421974	0.0646146	0.0672676	0.96056	0.336773	0.0354647	0.0270951	0.0634927	0.426744	0.669566	0.111018
cg01647632	15	89438905	F	HAPLN3	-0.130333	0.0246583	-5.28557	1.25e-07	0.00129776	-0.139092	0.0267091	-5.20767	1.91e-07	0.000853964	-0.209645	0.0543196	-3.85947	0.000113632	0.0166832	-0.259166	0.0815106	-3.17954	0.00147511	0.000378821	-0.0908504	0.0980974	-0.926124	0.354381	0.000334965	-0.0826096	0.106307	-0.777086	0.437108	0.000339844
cg22417733	6	153303409	R	FBXO5;FBXO5	-0.117527	0.0222938	-5.27173	1.35e-07	0.0027251	-0.122689	0.0268257	-4.57356	4.8e-06	0.000659303	-0.145482	0.0497558	-2.92391	0.0034566	0.0197171	-0.118736	0.0428809	-2.76898	0.00562323	0.0585924	-0.0934163	0.0498821	-1.87274	0.0611037	0.151468	-0.0789322	0.0535546	-1.47386	0.140519	0.194767
cg09591519	6	33241770	R	RPS18	-0.125652	0.0238475	-5.269	1.37e-07	0.0606652	-0.1318	0.0250337	-5.26489	1.4e-07	0.0275045	-0.223868	0.0514441	-4.35167	1.35103e-05	0.211932	-0.239091	0.0527232	-4.53484	5.76483e-06	0.067069	-0.124602	0.0772319	-1.61335	0.106668	0.0121546	-0.103408	0.0810609	-1.27569	0.202067	0.0147745
cg09684846	16	10912718	R	FAM18A	-0.118538	0.0225345	-5.26031	1.44e-07	0.0339868	-0.127731	0.023427	-5.45231	4.97e-08	0.0232605	-0.196198	0.0620888	-3.15996	0.00157793	0.00795721	-0.164746	0.0691311	-2.38309	0.0171679	0.00463544	-0.0997617	0.0540827	-1.84461	0.0650936	0.159755	-0.108231	0.056901	-1.9021	0.0571585	0.113809
cg14353956	9	139560975	F	EGFL7;EGFL7	-0.122291	0.0232602	-5.25754	1.46e-07	0.00491871	-0.122995	0.0243373	-5.05375	4.33e-07	0.00399341	-0.107114	0.0495015	-2.16385	0.0304755	0.0447378	-0.117732	0.0567835	-2.07335	0.0381401	0.0276964	-0.18423	0.0545771	-3.3756	0.000736553	0.200101	-0.190175	0.0576571	-3.29839	0.000972425	0.116767
cg02998240	1	16508668	R		-0.117973	0.022453	-5.25422	1.49e-07	0.00268738	-0.119059	0.0248178	-4.79732	1.61e-06	0.00154498	-0.18298	0.0700632	-2.61165	0.00901076	0.000835102	-0.158695	0.0525216	-3.02151	0.00251519	0.0199423	-0.16773	0.0676907	-2.47789	0.0132161	0.0115487	-0.184642	0.0802218	-2.30164	0.0213553	0.00562762
cg24707200	1	156833163	R	NTRK1;NTRK1;NTRK1	-0.121692	0.0231915	-5.24726	1.54e-07	0.0125145	-0.12551	0.0299147	-4.1956	2.72e-05	0.000669986	-0.131174	0.0467605	-2.80524	0.00502789	0.09289	-0.124182	0.048153	-2.57891	0.0099112	0.105578	-0.094942	0.088521	-1.07254	0.283479	0.00347981	-0.137598	0.122899	-1.1196	0.262885	0.00015382
cg25315312	7	2020528	R	MAD1L1;MAD1L1;MAD1L1	0.129777	0.02477	5.23927	1.61e-07	0.0390653	0.133667	0.0252574	5.29218	1.21e-07	0.013471	0.134563	0.0489877	2.74688	0.00601642	0.120876	0.167054	0.0789055	2.11714	0.034248	0.00328573	0.0879415	0.0588945	1.4932	0.135384	0.0811989	0.0848533	0.0761631	1.1141	0.265237	0.0269988
cg00244001	10	126336805	R	FAM53B	-0.152081	0.0290386	-5.2372	1.63e-07	0.00134128	-0.152026	0.032592	-4.66452	3.09e-06	0.000696818	-0.20153	0.0766027	-2.63085	0.00851713	0.00602211	-0.225297	0.0904658	-2.49042	0.0127594	0.00189331	-0.0925944	0.108151	-0.856156	0.391912	0.00107424	-0.0540733	0.103412	-0.522892	0.60105	0.00449957
cg11084266	1	156187819	R	PMF1	-0.122901	0.0234712	-5.23626	1.64e-07	0.00895205	-0.114513	0.0241678	-4.73826	2.16e-06	0.0126479	-0.173303	0.0561131	-3.08845	0.00201202	0.0220109	-0.143323	0.0489535	-2.92774	0.00341434	0.0589294	-0.0487316	0.0563936	-0.864134	0.387514	0.0902315	-0.0224224	0.0583775	-0.384093	0.70091	0.220153
cg22930808	3	122281881	R	PARP9;PARP9;DTX3L;PARP9;PARP9;PARP9;PARP9	-0.122561	0.0234205	-5.23306	1.67e-07	0.00315855	-0.13121	0.0283842	-4.62263	3.79e-06	0.000703932	-0.269851	0.0891787	-3.02596	0.00247848	7.04985e-05	-0.296451	0.102153	-2.90203	0.00370749	1.59293e-05	-0.212725	0.104055	-2.04435	0.0409189	0.000148336	-0.192921	0.100864	-1.91268	0.0557894	0.000692235
cg07450086	3	150320765	R	SELT	-0.115651	0.0221381	-5.22409	1.75e-07	0.0536306	-0.118258	0.023137	-5.11122	3.2e-07	0.0458412	-0.116618	0.0486397	-2.39759	0.0165032	0.0282285	-0.101754	0.0485029	-2.09789	0.0359147	0.0340981	-0.181119	0.10031	-1.80559	0.0709828	0.000183564	-0.163812	0.0945389	-1.73275	0.0831403	0.00136501
cg04346861	2	240291097	F	HDAC4	0.119711	0.0229215	5.22263	1.76e-07	0.0252425	0.122006	0.0236431	5.16033	2.47e-07	0.0170731	0.131221	0.0450396	2.91346	0.00357447	0.0607785	0.126155	0.0460574	2.73908	0.00616108	0.0527077	0.115282	0.0561162	2.05434	0.0399428	0.148958	0.130124	0.0586232	2.21967	0.026441	0.0860097
cg21443659	2	217745721	R		-0.139554	0.0267242	-5.222	1.77e-07	0.00204172	-0.150668	0.0294482	-5.1164	3.11e-07	0.00120047	-0.104228	0.0605972	-1.72001	0.0854313	0.0233868	-0.108936	0.0709349	-1.53571	0.124609	0.0120503	-0.185316	0.105486	-1.75679	0.0789541	0.000707293	-0.180409	0.115612	-1.56046	0.118651	0.000705678
cg03636183	19	17000585	R	F2RL3	-0.21073	0.0403785	-5.21888	1.8e-07	4.03e-06	-0.217489	0.0431616	-5.03893	4.68e-07	2.02e-06	-0.284114	0.0492884	-5.76432	8.19867e-09	0.107524	-0.277933	0.0508687	-5.46374	4.66211e-08	0.1208	-0.300542	0.0586804	-5.12167	3.02838e-07	0.198883	-0.291741	0.0618415	-4.71755	2.38699e-06	0.194726
cg26674546	17	75282872	R	SEPT9;SEPT9	-0.140655	0.0269489	-5.21934	1.8e-07	0.00114762	-0.151908	0.0259995	-5.84275	5.13e-09	0.00268487	-0.167504	0.067863	-2.46826	0.0135772	0.00591547	-0.155826	0.0696258	-2.23805	0.0252177	0.00793045	-0.104737	0.0562354	-1.86248	0.0625359	0.0617848	-0.118729	0.0608359	-1.95163	0.0509816	0.0486363
cg14476101	1	120255992	R	PHGDH	-0.136959	0.0262557	-5.21633	1.83e-07	0.000805085	-0.148767	0.0249599	-5.96023	2.52e-09	0.00225667	-0.265428	0.0544224	-4.87718	1.07613e-06	0.0172711	-0.274642	0.0554652	-4.9516	7.3605e-07	0.0194381	-0.186703	0.0530643	-3.51842	0.000434122	0.0994165	-0.222288	0.0684355	-3.24814	0.00116161	0.0232765
cg26140475	8	126525558	R		-0.191802	0.0367854	-5.21407	1.85e-07	2.44e-05	-0.204042	0.0395173	-5.16336	2.43e-07	1.73e-05	-0.193232	0.0671568	-2.87733	0.00401054	0.00788423	-0.206308	0.0717972	-2.87348	0.00405977	0.00650822	-0.185828	0.110285	-1.68497	0.0919941	0.000344468	-0.206578	0.124326	-1.66158	0.0965965	0.00028855
cg04573078	14	105154994	R	INF2;INF2;INF2	-0.117375	0.0225216	-5.21168	1.87e-07	0.0214258	-0.111491	0.023322	-4.78053	1.75e-06	0.0328764	-0.106123	0.0591807	-1.7932	0.072941	0.0122288	-0.0898523	0.0526019	-1.70816	0.087607	0.0297239	-0.195822	0.0542514	-3.60954	0.000306742	0.299782	-0.185164	0.0566829	-3.26667	0.00108821	0.329819
cg02600394	4	48136234	R	TXK;TXK	0.141041	0.0270889	5.2066	1.92e-07	0.00465018	0.135346	0.0276897	4.88796	1.02e-06	0.00555922	0.283934	0.0678797	4.18291	2.87802e-05	0.0426502	0.289018	0.0842665	3.42981	0.000603996	0.0169071	0.121755	0.0685884	1.77515	0.0758728	0.0610507	0.0885366	0.10225	0.865885	0.386553	0.0179464
cg15459165	1	31223850	F	LAPTM5	0.158976	0.0305334	5.20662	1.92e-07	0.00123205	0.164633	0.0315159	5.2238	1.75e-07	0.00123945	0.191666	0.0660422	2.90217	0.00370588	0.0243644	0.205108	0.0581834	3.5252	0.000423157	0.0490064	0.230718	0.0639079	3.61016	0.000306011	0.419805	0.237554	0.0662122	3.58776	0.000333528	0.425677
cg24049050	1	94702435	F	ARHGAP29	-0.11366	0.0218484	-5.20223	1.97e-07	0.057899	-0.115031	0.0228519	-5.03376	4.81e-07	0.038611	-0.181826	0.0557665	-3.26048	0.00111222	0.0142347	-0.147252	0.044531	-3.30674	0.000943897	0.0837548	-0.13702	0.0512956	-2.67118	0.00755853	0.109696	-0.104975	0.0544144	-1.92918	0.0537091	0.0613785
cg09802688	1	209942066	F	TRAF3IP3	0.142421	0.0273966	5.19848	2.01e-07	0.00116566	0.149947	0.0326571	4.59157	4.4e-06	0.000263493	0.0867977	0.0522152	1.66231	0.0964511	0.0364249	0.0946026	0.0777107	1.21737	0.223464	0.00311679	0.218689	0.0586872	3.72635	0.000194274	0.258377	0.214712	0.0623276	3.44489	0.000571285	0.260544
cg14605590	9	94900583	R	LOC100128076	-0.132496	0.0255099	-5.19392	2.06e-07	0.00210274	-0.137613	0.0273097	-5.03896	4.68e-07	0.00188888	-0.213793	0.0704227	-3.03585	0.0023986	0.00536162	-0.2223	0.0780148	-2.84946	0.00437937	0.00399341	-0.189674	0.0552202	-3.43486	0.000592854	0.124498	-0.166664	0.0598626	-2.78411	0.00536744	0.20184
cg25420477	2	70319121	F		0.13311	0.0256404	5.19142	2.09e-07	0.127746	0.130678	0.026555	4.92103	8.61e-07	0.101208	0.215202	0.0589524	3.65044	0.000261789	0.250356	0.199321	0.0603026	3.30535	0.000948592	0.412214	0.0756965	0.0652102	1.16081	0.24572	0.241223	0.0586042	0.0686068	0.854204	0.392992	0.323837
cg11660018	11	86510915	F	PRSS23	-0.138137	0.0266312	-5.18701	2.14e-07	0.00180896	-0.141101	0.0286853	-4.91893	8.7e-07	0.00124474	-0.221363	0.0511642	-4.32653	1.51476e-05	0.0432032	-0.221813	0.0531769	-4.17124	3.02948e-05	0.0407561	-0.209993	0.102102	-2.05671	0.0397144	0.000539277	-0.216387	0.10843	-1.99563	0.0459739	0.000568567
cg14580211	5	150161299	R	C5orf62	-0.148236	0.0286009	-5.18292	2.18e-07	0.00127508	-0.171128	0.0345225	-4.95701	7.16e-07	0.00019742	-0.211901	0.0652018	-3.24992	0.00115436	0.018941	-0.283355	0.0830564	-3.41159	0.000645843	0.00427104	-0.201722	0.0924635	-2.18164	0.0291358	0.00413903	-0.182833	0.0939615	-1.94583	0.0516754	0.00778339
cg15063366	2	228683032	F		-0.126506	0.0244054	-5.18353	2.18e-07	0.00432322	-0.126453	0.0253719	-4.98397	6.23e-07	0.00429409	-0.150582	0.0514792	-2.9251	0.00344351	0.269928	-0.144773	0.0532091	-2.72084	0.00651168	0.294355	-0.0523112	0.0583007	-0.897264	0.369578	0.29162	-0.034734	0.0604617	-0.57448	0.565643	0.321905
cg15495372	19	56093312	R	ZNF579	-0.12734	0.0246001	-5.17639	2.26e-07	0.00107495	-0.118556	0.024349	-4.86904	1.12e-06	0.00214258	-0.115061	0.0427052	-2.69431	0.00705343	0.271753	-0.0997386	0.0448769	-2.22249	0.0262499	0.283464	-0.201276	0.0510053	-3.94617	7.94125e-05	0.0817764	-0.163879	0.0554959	-2.95299	0.00314707	0.213206
cg21703988	12	132549404	F	EP400	0.123618	0.0238823	5.17615	2.27e-07	0.00535388	0.121776	0.0246337	4.94347	7.67e-07	0.00560275	0.137327	0.0593297	2.31464	0.0206327	0.0189214	0.172558	0.0782694	2.20467	0.0274775	0.00267496	0.186027	0.056802	3.275	0.00105663	0.132583	0.161548	0.0594604	2.7169	0.00658967	0.113012
cg00517855	8	146016408	R	RPL8;RPL8	-0.121431	0.0234705	-5.17374	2.29e-07	0.00892117	-0.120385	0.0246271	-4.88832	1.02e-06	0.00477599	-0.108617	0.0771348	-1.40814	0.15909	0.00193058	-0.097441	0.0786565	-1.23882	0.215413	0.00292835	-0.108091	0.0934063	-1.15721	0.247186	0.00149325	-0.0836417	0.097232	-0.860227	0.389664	0.00225508
cg05557932	16	3929351	F	CREBBP;CREBBP	-0.143071	0.0276563	-5.17318	2.3e-07	0.00078726	-0.144955	0.0298152	-4.86177	1.16e-06	0.00058623	-0.0955718	0.0466757	-2.04757	0.0406021	0.0616573	-0.0988252	0.0482896	-2.04651	0.0407062	0.0595627	-0.175021	0.119079	-1.46979	0.141617	1.60469e-05	-0.187519	0.129897	-1.44359	0.148853	1.62938e-05
cg21578195	20	62168727	R	PTK6	-0.121126	0.0234281	-5.17014	2.34e-07	0.00480225	-0.13583	0.0318173	-4.26905	1.96e-05	0.000380984	-0.170909	0.0720523	-2.37201	0.0176917	0.00214687	-0.155499	0.0735637	-2.1138	0.0345327	0.00395557	-0.0837494	0.0538154	-1.55624	0.119652	0.234065	-0.11864	0.07132	-1.66348	0.0962158	0.0258952
cg21121609	19	7766960	F	FCER2;FCER2	0.122532	0.0237105	5.16783	2.37e-07	0.0100164	0.127205	0.024448	5.20309	1.96e-07	0.00842563	0.130587	0.0688987	1.89535	0.0580459	0.00864326	0.13236	0.072859	1.81665	0.0692701	0.00707186	0.176687	0.0827966	2.13399	0.0328433	0.00922265	0.171011	0.088538	1.9315	0.0534208	0.0101475
cg14208102	3	48507165	R	TREX1;TREX1	-0.159108	0.0307974	-5.16629	2.39e-07	0.000864176	-0.152468	0.0313839	-4.85816	1.18e-06	0.00124354	-0.153678	0.0554553	-2.77122	0.00558474	0.0549324	-0.167471	0.0676715	-2.47477	0.0133322	0.0228452	-0.222341	0.0821705	-2.70585	0.00681303	0.0153945	-0.182595	0.0780257	-2.34019	0.0192739	0.0310527
cg00237876	17	41924043	F	CD300LG;CD300LG;CD300LG;CD300LG	-0.13715	0.0265768	-5.16051	2.46e-07	0.00113827	-0.146245	0.0286098	-5.11173	3.19e-07	0.000867274	-0.179345	0.0458696	-3.90989	9.23371e-05	0.352724	-0.182916	0.0473198	-3.86553	0.000110847	0.0707823	-0.25217	0.0547755	-4.60369	4.15065e-06	0.174474	-0.258887	0.0581779	-4.44993	8.59003e-06	0.180466
cg27241845	2	233250370	R		-0.174718	0.0339241	-5.15026	2.6e-07	5.39e-05	-0.187708	0.0358835	-5.23103	1.69e-07	4.65e-05	-0.219718	0.0654347	-3.35783	0.00078558	0.00671131	-0.24156	0.0753851	-3.20435	0.00135369	0.00318414	-0.273883	0.0805221	-3.40134	0.000670575	0.00664908	-0.326497	0.0978575	-3.33646	0.000848534	0.0020365
cg10788371	11	76381040	F	LRRC32;LRRC32;LRRC32	-0.123573	0.0239977	-5.14936	2.61e-07	0.00185847	-0.125987	0.0262191	-4.80516	1.55e-06	0.00118713	-0.135863	0.0645345	-2.10527	0.0352675	0.00251098	-0.114077	0.0597432	-1.90946	0.0562032	0.00885476	-0.170179	0.0523149	-3.25297	0.00114206	0.162945	-0.182188	0.0587354	-3.10184	0.00192321	0.0416318
cg05446659	17	46026612	R	PNPO	-0.134929	0.0262172	-5.14657	2.65e-07	0.0155751	-0.136132	0.0272077	-5.00343	5.63e-07	0.00628023	-0.225811	0.0926551	-2.43711	0.014805	0.00165514	-0.199304	0.0872868	-2.28332	0.0224113	0.00525946	-0.149082	0.0624142	-2.38859	0.0169133	0.197165	-0.145526	0.0662581	-2.19636	0.0280665	0.173169
cg00951869	14	24805349	F	ADCY4;RIPK3	-0.170182	0.0330803	-5.14452	2.68e-07	0.00192361	-0.177977	0.0367346	-4.84494	1.27e-06	0.00103644	-0.157124	0.0715973	-2.19456	0.0281955	0.42113	-0.177161	0.0723275	-2.44943	0.0143083	0.0939654	-0.303683	0.0702815	-4.32096	1.55353e-05	0.456365	-0.29562	0.0726593	-4.06858	4.73008e-05	0.449949
cg11621113	19	12776725	F	MORG1;MORG1;MAN2B1	-0.118645	0.0230872	-5.13897	2.76e-07	0.00928146	-0.133162	0.0283811	-4.69192	2.71e-06	0.000905931	-0.151069	0.0796923	-1.89566	0.0580052	0.000602705	-0.144002	0.0856086	-1.68209	0.0925508	0.000589558	-0.119329	0.0735047	-1.62343	0.104498	0.0128039	-0.127561	0.0943778	-1.3516	0.176503	0.00373457
cg06260709	20	48626621	R		-0.108486	0.021125	-5.13543	2.81e-07	0.0411031	-0.115852	0.0219288	-5.28308	1.27e-07	0.0325643	-0.137531	0.0439833	-3.12688	0.00176669	0.0414489	-0.116568	0.0428347	-2.72135	0.00650159	0.0952973	-0.100768	0.0503873	-1.99987	0.0455146	0.307254	-0.0969402	0.0537521	-1.80347	0.0713148	0.311441
cg10511985	1	24053853	F		-0.150679	0.0293955	-5.12591	2.96e-07	0.00356175	-0.160023	0.0369896	-4.32617	1.52e-05	0.000710022	-0.227005	0.072035	-3.15132	0.00162536	0.0976902	-0.27074	0.105845	-2.55789	0.0105311	0.00701867	-0.272772	0.112456	-2.42558	0.0152838	0.0153417	-0.274718	0.11801	-2.32793	0.0199159	0.0136526
cg18006990	6	43594962	R	GTPBP2	-0.124854	0.0243566	-5.1261	2.96e-07	0.00351384	-0.132396	0.0280224	-4.72466	2.3e-06	0.0014158	-0.140915	0.0940435	-1.4984	0.134029	0.000115665	-0.154476	0.104575	-1.47718	0.139628	3.61486e-05	-0.150482	0.113177	-1.32962	0.183643	0.000101031	-0.138264	0.11677	-1.18408	0.236383	0.000214262
cg21721681	19	49133845	R	DBP	-0.121968	0.023799	-5.12491	2.98e-07	0.00865002	-0.12581	0.0252563	-4.98133	6.31e-07	0.00341194	-0.155152	0.071985	-2.15534	0.0311352	0.00397308	-0.149094	0.0741758	-2.01001	0.0444302	0.00490615	-0.115324	0.0563975	-2.04484	0.0408702	0.231996	-0.10608	0.0596142	-1.77945	0.0751665	0.250593
cg11714502	9	130640212	F	AK1	-0.122297	0.0238686	-5.12376	2.99e-07	0.034867	-0.125981	0.0245485	-5.13192	2.87e-07	0.0123546	-0.195708	0.0706817	-2.76886	0.00562535	0.00538487	-0.224827	0.0820432	-2.74035	0.00613735	0.00167249	-0.161183	0.0556966	-2.89394	0.00380436	0.156609	-0.173028	0.0583019	-2.96779	0.00299948	0.0753805
cg18715243	8	37658755	R	GPR124	-0.117888	0.0230132	-5.1226	3.01e-07	0.0176761	-0.117865	0.0238607	-4.93972	7.82e-07	0.0101047	-0.123136	0.0505714	-2.43489	0.0148965	0.0332865	-0.10436	0.048566	-2.14882	0.0316486	0.0450147	-0.132393	0.087631	-1.51081	0.130838	0.00137523	-0.119651	0.0896339	-1.33489	0.181913	0.0023428
cg27461196	19	35630106	F	FXYD1;FXYD1	-0.193615	0.0378405	-5.1166	3.11e-07	0.000506703	-0.199516	0.0387698	-5.14617	2.66e-07	0.000530047	-0.276642	0.100394	-2.75557	0.005859	0.00812529	-0.277446	0.102147	-2.71616	0.00660447	0.00740347	-0.214263	0.070467	-3.04061	0.002361	0.380455	-0.197855	0.0728166	-2.71716	0.00658442	0.182066
cg04583842	16	88103117	R	BANP;BANP	0.176296	0.0344794	5.11307	3.17e-07	2e-05	0.184327	0.0379204	4.86091	1.17e-06	8.19e-06	0.210363	0.0462951	4.54396	5.52077e-06	0.140036	0.215074	0.0512221	4.19886	2.68266e-05	0.0387517	0.136959	0.0954726	1.43454	0.151419	0.00102519	0.0782916	0.0775403	1.00969	0.312645	0.0151982
cg05308645	3	184107534	R	CHRD	-0.116442	0.0227748	-5.11277	3.17e-07	0.00836907	-0.111213	0.0236756	-4.69736	2.64e-06	0.0105095	-0.0718848	0.047155	-1.52443	0.1274	0.0355711	-0.043136	0.0440675	-0.978862	0.327648	0.294685	-0.0904269	0.08377	-1.07947	0.28038	0.00214329	-0.095609	0.0899783	-1.06258	0.287973	0.00195695
cg20912205	3	50337305	R	NAT6;HYAL3	-0.143189	0.0280107	-5.11196	3.19e-07	0.00148506	-0.152842	0.0268714	-5.68791	1.29e-08	0.00336603	-0.105085	0.0568304	-1.8491	0.0644434	0.0284152	-0.106419	0.0643525	-1.65368	0.0981915	0.0197923	-0.110453	0.0861678	-1.28184	0.199899	0.00568473	-0.104129	0.0978432	-1.06424	0.287219	0.00472146
cg12275060	1	45279329	R	BTBD19	-0.105726	0.0206882	-5.11044	3.21e-07	0.158483	-0.111131	0.0215715	-5.15176	2.58e-07	0.224131	-0.15918	0.0492052	-3.23503	0.00121631	0.0201188	-0.140493	0.0419249	-3.35106	0.000805041	0.0586536	-0.139525	0.050358	-2.77066	0.00559424	0.103349	-0.157492	0.0537176	-2.93185	0.00336946	0.13306
cg03395898	14	76448011	F	TGFB3;TGFB3	-0.116028	0.0227094	-5.10924	3.23e-07	0.00616383	-0.129543	0.023701	-5.46573	4.61e-08	0.0328857	-0.144669	0.0462906	-3.12524	0.00177661	0.0607987	-0.137717	0.0477638	-2.88329	0.00393544	0.0712349	-0.0253862	0.0521399	-0.486886	0.626339	0.0591482	-0.050214	0.0554851	-0.904999	0.365466	0.13843
cg12535090	11	20071677	F	NAV2;NAV2;NAV2;NAV2	0.134365	0.0263007	5.1088	3.24e-07	0.000709852	0.126465	0.0269258	4.6968	2.64e-06	0.000901015	0.15529	0.0460584	3.37159	0.00074736	0.0421718	0.161444	0.0459431	3.51401	0.000441402	0.0472069	0.219887	0.0606728	3.62415	0.000289914	0.0256558	0.197731	0.0566374	3.49117	0.000480917	0.0466104
cg22812275	6	159240814	R	EZR;EZR	-0.113204	0.0221841	-5.10293	3.34e-07	0.549437	-0.124268	0.0232174	-5.35237	8.68e-08	0.126669	-0.177612	0.0446094	-3.98149	6.84835e-05	0.0628963	-0.170731	0.0462774	-3.6893	0.000224868	0.0734516	-0.169153	0.0673486	-2.5116	0.0120185	0.0153953	-0.200192	0.0756854	-2.64506	0.00816776	0.0114646
cg01201215	5	151137430	F	ATOX1	-0.11795	0.0231176	-5.10217	3.36e-07	0.0256329	-0.115116	0.0238776	-4.8211	1.43e-06	0.0265791	-0.118521	0.0447944	-2.64589	0.00814753	0.0888072	-0.11846	0.0461454	-2.56709	0.0102555	0.0597618	-0.113417	0.0958833	-1.18286	0.236864	0.000464173	-0.0738393	0.0894434	-0.825542	0.409064	0.00280647
cg12616487	11	62379063	F	ROM1;EML3	-0.120774	0.0236703	-5.10232	3.36e-07	0.050599	-0.122863	0.0242169	-5.07345	3.91e-07	0.00524383	-0.1721	0.0561988	-3.06235	0.00219605	0.0237671	-0.148925	0.0482846	-3.08431	0.00204026	0.0521338	-0.0651155	0.0653035	-0.997121	0.318706	0.0319009	-0.0526216	0.0618398	-0.850935	0.394805	0.0458874
cg24638828	7	72974572	R		-0.128612	0.02523	-5.0976	3.44e-07	0.00305439	-0.132571	0.0274467	-4.83014	1.36e-06	0.00243248	-0.209251	0.0646277	-3.23779	0.00120458	0.018352	-0.203206	0.06889	-2.94972	0.00318063	0.0178752	-0.0516976	0.076024	-0.680018	0.496493	0.0148347	-0.0423196	0.0899559	-0.470449	0.638035	0.00932948
cg02057747	14	69408849	R	ACTN1;ACTN1;ACTN1	-0.147433	0.0289359	-5.09517	3.48e-07	0.00404851	-0.158525	0.0412714	-3.84105	0.000122509	0.000252174	-0.0997611	0.0797642	-1.2507	0.211044	0.0380246	-0.192877	0.135057	-1.42811	0.15326	0.000554298	-0.2153	0.0745866	-2.88658	0.00389448	0.180729	-0.209056	0.0754547	-2.77061	0.00559513	0.199566
cg13085553	12	133248929	F	POLE	-0.146202	0.028706	-5.09308	3.52e-07	0.00254532	-0.155174	0.0288571	-5.37731	7.56e-08	0.00317397	-0.148121	0.0624302	-2.37258	0.0176642	0.213018	-0.137062	0.0634446	-2.16034	0.0307464	0.330449	-0.121413	0.0637471	-1.90461	0.056831	0.150042	-0.118518	0.0671857	-1.76403	0.0777263	0.140662
cg04388657	9	127623377	F	RPL35	-0.116625	0.0229204	-5.08824	3.61e-07	0.00388797	-0.125809	0.0278807	-4.51242	6.41e-06	0.000910285	-0.106412	0.0836827	-1.27161	0.203511	0.00027828	-0.0578134	0.0779451	-0.74172	0.458257	0.00166368	-0.191383	0.0538434	-3.55444	0.000378779	0.128536	-0.18428	0.0569798	-3.23413	0.00122012	0.132717
cg07267600	12	2750053	F	CACNA1C;CACNA1C;CACNA1C;CACNA1C;CACNA1C;CACNA1C;CACNA1C;CACNA1C;CACNA1C;CACNA1C;CACNA1C;CACNA1C;CACNA1C;CACNA1C;CACNA1C;CACNA1C;CACNA1C;CACNA1C;CACNA1C;CACNA1C;CACNA1C;CACNA1C;CACNA1C	-0.122509	0.0241006	-5.08321	3.71e-07	0.00683958	-0.126273	0.0256683	-4.91943	8.68e-07	0.00748679	-0.0858497	0.0509681	-1.68438	0.0921081	0.195476	-0.0885682	0.0527523	-1.67894	0.093163	0.140562	-0.176496	0.0728486	-2.42277	0.0154025	0.0195454	-0.143983	0.081336	-1.77023	0.0766889	0.0195526
cg02538891	9	139549426	F		-0.117782	0.0231891	-5.07922	3.79e-07	0.0138208	-0.130643	0.0242858	-5.37941	7.47e-08	0.00337777	-0.135469	0.0485665	-2.78935	0.00528144	0.0362245	-0.159604	0.0661994	-2.41095	0.0159109	0.00638737	-0.0901537	0.0559195	-1.6122	0.106917	0.165577	-0.112341	0.0584602	-1.92166	0.0546486	0.0468878
cg25738350	11	66230700	R		0.118373	0.0233152	5.07708	3.83e-07	0.00517618	0.115445	0.0240169	4.80684	1.53e-06	0.00513468	0.198734	0.0720354	2.75883	0.00580082	0.00308332	0.218206	0.0778043	2.80455	0.00503872	0.0018976	0.0205835	0.0941261	0.21868	0.826899	0.00177987	0.0338354	0.10942	0.309224	0.757151	0.000601469
cg23003085	11	64084321	R	PRDX5;PRDX5;TRMT112;PRDX5	-0.116261	0.0229254	-5.07129	3.95e-07	0.00783345	-0.114035	0.0237516	-4.80114	1.58e-06	0.00710553	-0.12339	0.0813357	-1.51705	0.129254	0.000660547	-0.0791106	0.0858555	-0.921438	0.356822	0.000585167	-0.0521448	0.0904327	-0.576614	0.5642	0.00175434	-0.0248921	0.0878347	-0.283397	0.776872	0.00501487
cg16708465	13	95933097	R	ABCC4;ABCC4	-0.115169	0.0227297	-5.06689	4.04e-07	0.00774276	-0.111578	0.024016	-4.64598	3.38e-06	0.00476015	-0.102629	0.0592436	-1.73232	0.0832168	0.0118178	-0.083023	0.0540308	-1.53659	0.124394	0.0306974	-0.0713018	0.121728	-0.585746	0.558046	6.30487e-06	-0.0955226	0.139162	-0.686411	0.492454	2.86801e-06
cg26725076	12	132569963	F	EP400NL	-0.144631	0.0285797	-5.06061	4.18e-07	0.000410822	-0.153359	0.0357728	-4.28704	1.81e-05	1.98e-05	-0.198003	0.0799512	-2.47655	0.013266	0.000513791	-0.206315	0.0900877	-2.29016	0.022012	0.000168351	-0.137437	0.0846124	-1.62431	0.10431	0.00345855	-0.141501	0.0957743	-1.47744	0.139557	0.00169563
cg13816423	6	41513166	R	FOXP4;FOXP4;FOXP4	-0.112053	0.0221524	-5.05828	4.23e-07	0.0154395	-0.12002	0.0230768	-5.20089	1.98e-07	0.0103899	-0.116504	0.0432352	-2.69465	0.00704621	0.0604138	-0.0945973	0.0447634	-2.11327	0.0345775	0.0586039	-0.13906	0.081927	-1.69736	0.0896287	0.00300243	-0.150192	0.0944522	-1.59013	0.111805	0.0013552
cg05203217	20	43730072	R	KCNS1	-0.114727	0.0226887	-5.05656	4.27e-07	0.0174828	-0.124684	0.0235239	-5.30031	1.16e-07	0.0268338	-0.10344	0.0432213	-2.39327	0.0166987	0.316579	-0.114821	0.0443294	-2.59017	0.00959278	0.051418	-0.0333349	0.0541647	-0.615437	0.538266	0.14024	-0.0344637	0.057023	-0.604381	0.54559	0.136722
cg06575692	16	68112968	R	DUS2L	0.118407	0.0234231	5.05511	4.3e-07	0.0251652	0.119782	0.0244436	4.90034	9.57e-07	0.00525632	0.156224	0.048777	3.20282	0.00136091	0.431962	0.161231	0.0504145	3.19811	0.00138333	0.13504	0.243512	0.0896949	2.71489	0.00662985	0.00251951	0.255853	0.10549	2.42538	0.0152923	0.00110463
cg05862438	7	142920096	R	TAS2R40	-0.139186	0.0275573	-5.0508	4.4e-07	0.00431735	-0.142329	0.0312584	-4.55329	5.28e-06	0.0025213	-0.0928824	0.0668471	-1.38947	0.164688	0.0823773	-0.0955113	0.068512	-1.39408	0.163293	0.0494439	-0.111839	0.0839544	-1.33214	0.182814	0.0277825	-0.0854292	0.0834913	-1.02321	0.306208	0.0363129
cg13026729	6	159240774	F	EZR;EZR	-0.110449	0.0218797	-5.04799	4.46e-07	0.0388099	-0.114487	0.0225155	-5.08481	3.68e-07	0.00503478	-0.171506	0.0459799	-3.73002	0.000191467	0.0333785	-0.153218	0.0423348	-3.6192	0.00029551	0.0857848	-0.176231	0.0530821	-3.31996	0.000900294	0.239576	-0.174235	0.0552926	-3.15114	0.00162635	0.185044
cg26841068	1	203456691	F	PRELP;PRELP	-0.117242	0.0232254	-5.04799	4.46e-07	0.0101577	-0.134305	0.0294056	-4.56734	4.94e-06	0.000636239	-0.251463	0.0731484	-3.43771	0.000586653	0.00175178	-0.258164	0.0787055	-3.28012	0.00103762	0.00138164	-0.14661	0.0536355	-2.73345	0.00626739	0.0861048	-0.180511	0.071006	-2.5422	0.0110157	0.0181147
cg21586203	7	105650441	F	FLJ23834	-0.126927	0.0251522	-5.04637	4.5e-07	0.0116209	-0.132817	0.0262725	-5.05537	4.3e-07	0.00528611	-0.0953267	0.0540488	-1.76371	0.0777801	0.100761	-0.104992	0.0651104	-1.61252	0.106849	0.0245336	-0.132415	0.0624854	-2.11913	0.0340796	0.0480111	-0.148667	0.079954	-1.85941	0.0629697	0.0297177
cg10279487	17	76355288	F	SOCS3	-0.118553	0.0235094	-5.04281	4.59e-07	0.00274617	-0.121946	0.0257232	-4.74069	2.13e-06	0.0016852	-0.120881	0.045315	-2.66756	0.00764035	0.0579148	-0.110955	0.0466536	-2.37827	0.0173941	0.0612242	-0.133206	0.0747978	-1.78088	0.0749313	0.00866354	-0.15707	0.0881015	-1.78283	0.074614	0.0042163
cg14622879	6	12234001	F		-0.152007	0.0301686	-5.03857	4.69e-07	0.000766717	-0.158207	0.0319643	-4.94948	7.44e-07	0.000653226	-0.205243	0.0527303	-3.89231	9.92957e-05	0.0612033	-0.223676	0.0609413	-3.67036	0.00024221	0.0294617	-0.162198	0.0602595	-2.69166	0.00710977	0.125233	-0.13976	0.0634978	-2.20102	0.0277345	0.132234
cg14586500	9	130697656	R	DPM2	-0.142249	0.0282788	-5.03024	4.9e-07	0.00771778	-0.138649	0.0290918	-4.76593	1.88e-06	0.00538148	-0.269832	0.0979515	-2.75475	0.00587364	0.0120523	-0.263071	0.0998167	-2.63554	0.00840028	0.0129341	-0.163751	0.0742881	-2.20427	0.027505	0.0443068	-0.115361	0.0709634	-1.62564	0.104026	0.0669234
cg15428620	10	102792835	F	SFXN3	-0.130207	0.0258985	-5.02761	4.97e-07	0.0031688	-0.135178	0.0295336	-4.57709	4.71e-06	0.00158143	-0.149314	0.0521635	-2.86242	0.00420417	0.110246	-0.179014	0.0701349	-2.55243	0.0106976	0.0140903	-0.213453	0.091718	-2.32728	0.0199506	0.00591929	-0.195892	0.0908467	-2.1563	0.0310604	0.0111893
cg05891759	3	121711723	R	ILDR1	0.13708	0.0272686	5.02702	4.98e-07	0.00211222	0.133301	0.0275277	4.84242	1.28e-06	0.00247565	0.166156	0.0706482	2.35188	0.0186786	0.00861273	0.176797	0.0769641	2.29714	0.021611	0.00520909	0.149178	0.077066	1.93572	0.0529019	0.0186876	0.0759365	0.0626595	1.21189	0.225554	0.144752
cg24938761	19	2091406	R	MOBKL2A	-0.146256	0.0291034	-5.0254	5.02e-07	0.0234962	-0.147388	0.029474	-5.00062	5.71e-07	0.0141046	-0.160845	0.0715372	-2.24841	0.0245502	0.0570884	-0.212749	0.0983899	-2.1623	0.0305947	0.0138095	-0.0885125	0.0742476	-1.19213	0.233212	0.0626305	-0.0619513	0.0758408	-0.81686	0.414008	0.219123
cg14990643	10	85956936	R	PCDH21	-0.109197	0.0217426	-5.02227	5.11e-07	0.0405347	-0.106883	0.022513	-4.74762	2.06e-06	0.0438452	-0.119288	0.0559314	-2.13276	0.0329441	0.0104189	-0.0950162	0.0435113	-2.18371	0.0289833	0.0530174	-0.093858	0.104388	-0.899124	0.368586	3.63095e-05	-0.104596	0.112516	-0.929611	0.352572	2.90068e-05
cg23842572	17	17030253	F	MPRIP;MPRIP	0.242437	0.048285	5.02096	5.14e-07	1.61e-08	0.257018	0.0515861	4.98232	6.28e-07	5.25e-09	0.323054	0.0927846	3.48176	0.000498128	0.000437899	0.319213	0.0956723	3.33653	0.000848326	0.000526055	0.230764	0.0989444	2.33225	0.0196873	0.00272614	0.260642	0.111417	2.33933	0.0193184	0.00161891
cg20450123	8	19540210	R	CSGALNACT1;CSGALNACT1	-0.127774	0.0254598	-5.01868	5.2e-07	0.00525137	-0.132795	0.02634	-5.04155	4.62e-07	0.00424996	-0.0346387	0.0540422	-0.640957	0.521551	0.0593873	-0.0338796	0.0595931	-0.568517	0.569684	0.0385609	-0.141287	0.0622953	-2.26801	0.0233285	0.150543	-0.155834	0.0771187	-2.0207	0.0433107	0.0324194
cg06868100	7	29606349	R	PRR15	-0.109042	0.0217339	-5.01712	5.25e-07	0.0120723	-0.109694	0.0227469	-4.82237	1.42e-06	0.00401559	-0.134865	0.0432813	-3.11602	0.00183313	0.050719	-0.124965	0.0463906	-2.69375	0.00706528	0.0452224	-0.200508	0.0605571	-3.31105	0.000929451	0.0256706	-0.196015	0.0663042	-2.95631	0.00311348	0.0257228
cg04908961	13	92003278	F	MIR17HG;MIR92A1;MIR17HG;MIR20A;MIR19B1	-0.117327	0.0233953	-5.01498	5.3e-07	0.0106882	-0.108034	0.0243185	-4.44247	8.89e-06	0.0259223	-0.129268	0.0696345	-1.85638	0.0633991	0.00589207	-0.0892469	0.0562293	-1.5872	0.112468	0.0316034	-0.13893	0.0835441	-1.66295	0.0963215	0.00538898	-0.112504	0.0795253	-1.41469	0.157159	0.0128383
cg11393173	1	116369577	R		-0.11949	0.0238405	-5.01208	5.38e-07	0.0886076	-0.120167	0.0249785	-4.81083	1.5e-06	0.0888468	-0.160734	0.0501374	-3.20587	0.00134656	0.0891108	-0.16161	0.0568677	-2.84186	0.00448513	0.0329605	-0.0904174	0.0918729	-0.984158	0.325038	0.00129597	-0.0734758	0.0944096	-0.778265	0.436413	0.00214473
cg23090529	1	51442133	R		-0.110667	0.02208	-5.0121	5.38e-07	0.00761459	-0.113636	0.0231133	-4.91647	8.81e-07	0.00492168	-0.136118	0.04348	-3.13059	0.00174458	0.155647	-0.113024	0.0449848	-2.5125	0.011988	0.445918	-0.130306	0.0931597	-1.39874	0.161892	0.00039251	-0.139567	0.102196	-1.36567	0.172041	0.000337252
cg10064322	19	14591203	F	GIPC1;GIPC1;GIPC1;GIPC1;GIPC1;GIPC1	-0.106942	0.0213471	-5.00966	5.45e-07	0.00458219	-0.11847	0.025699	-4.60991	4.03e-06	0.00102494	-0.117286	0.0615953	-1.90413	0.0568927	0.00408289	-0.100823	0.0598133	-1.68563	0.0918671	0.00910704	-0.120239	0.052265	-2.30056	0.0214167	0.409517	-0.127884	0.0548783	-2.33032	0.0197892	0.355704
cg13847322	9	137272766	F	RXRA	-0.118371	0.0236338	-5.00856	5.48e-07	0.00301294	-0.127667	0.0235667	-5.41725	6.05e-08	0.00820231	-0.0748471	0.0443776	-1.6866	0.0916808	0.222899	-0.0652605	0.0455652	-1.43224	0.152074	0.322646	-0.0847445	0.0531832	-1.59345	0.11106	0.0651975	-0.0993141	0.0560645	-1.77143	0.0764899	0.0892555
cg19266329	1	145456128	F		-0.142261	0.0284092	-5.00755	5.51e-07	0.000497636	-0.15166	0.0342173	-4.43226	9.33e-06	6.03e-05	-0.186252	0.0461272	-4.03779	5.39574e-05	0.0962797	-0.184894	0.0598528	-3.08914	0.00200737	0.0181958	-0.241888	0.0732029	-3.30435	0.000951959	0.0143712	-0.234534	0.0774917	-3.02657	0.00247347	0.0176568
cg04772644	6	33165428	F	RXRB	-0.15492	0.0309746	-5.00151	5.69e-07	0.00021375	-0.149213	0.0313982	-4.75227	2.01e-06	0.00040025	-0.250334	0.0726236	-3.44701	0.000566827	0.00283007	-0.249354	0.077623	-3.21238	0.00131641	0.0026903	-0.0911201	0.121603	-0.749323	0.453662	2.09049e-05	-0.0449446	0.112731	-0.39869	0.690122	0.000452924
cg20822990	1	17338766	R	ATP13A2;ATP13A2;ATP13A2	-0.120575	0.0241142	-5.00016	5.73e-07	0.0118251	-0.140194	0.0272981	-5.13569	2.81e-07	0.0022177	-0.140762	0.0547512	-2.57093	0.0101426	0.0272017	-0.152607	0.0670131	-2.27727	0.0227702	0.0107005	-0.127252	0.0564356	-2.25481	0.0241453	0.149778	-0.146883	0.0602778	-2.43677	0.0148193	0.0910413
cg02507296	10	104211328	R	C10orf95	-0.177144	0.035431	-4.99969	5.74e-07	0.000264803	-0.188273	0.0371933	-5.06202	4.15e-07	0.000240878	-0.193722	0.0790552	-2.45047	0.014267	0.0111612	-0.196983	0.0833186	-2.36421	0.0180684	0.0093243	-0.209238	0.0638799	-3.27549	0.00105477	0.0668592	-0.205645	0.0672767	-3.05671	0.00223778	0.0662209
cg08099136	6	32811251	F	PSMB8;PSMB8	-0.1397	0.0279665	-4.99528	5.87e-07	0.000666827	-0.139688	0.0313487	-4.45594	8.35e-06	0.000276043	-0.259109	0.087805	-2.95096	0.00316788	0.00022462	-0.254123	0.0900664	-2.82151	0.00477984	0.000387156	-0.132774	0.108098	-1.22827	0.219344	0.000147509	-0.142845	0.118301	-1.20747	0.227253	0.000127424
cg15027815	1	202131184	F	PTPN7	-0.12281	0.0245882	-4.99467	5.89e-07	0.0184798	-0.13405	0.0259377	-5.16815	2.36e-07	0.0192988	-0.108064	0.051724	-2.08924	0.0366863	0.142528	-0.107572	0.0529327	-2.03224	0.0421296	0.115102	-0.194723	0.0711022	-2.73864	0.00616938	0.0266639	-0.202589	0.0785244	-2.57995	0.00988146	0.0246588
cg03416228	11	65360321	F		-0.106688	0.0213662	-4.99331	5.94e-07	0.00450386	-0.110916	0.0264279	-4.19695	2.71e-05	0.000752346	-0.13494	0.0506755	-2.66283	0.00774876	0.0232811	-0.144575	0.0571339	-2.53045	0.0113915	0.0147705	-0.0626852	0.0499598	-1.25471	0.209583	0.0579913	-0.103817	0.0765698	-1.35585	0.175146	0.00623255
cg12516875	22	46463543	R		-0.13287	0.0266294	-4.98961	6.05e-07	0.00110275	-0.149667	0.0334813	-4.47017	7.82e-06	9.05e-05	-0.154062	0.0506815	-3.0398	0.00236732	0.0292331	-0.191542	0.0717356	-2.67011	0.00758261	0.00366597	-0.192999	0.0857098	-2.25178	0.0243365	0.00271989	-0.196234	0.0944626	-2.07737	0.0377671	0.0027206
cg26164488	2	64440295	F		-0.17793	0.0356594	-4.9897	6.05e-07	0.000354054	-0.201661	0.0435053	-4.63533	3.56e-06	2.74e-05	-0.225158	0.0711229	-3.16576	0.00154679	0.032292	-0.263271	0.101063	-2.60503	0.00918667	0.00289516	-0.331616	0.112976	-2.93528	0.00333249	0.00643517	-0.232098	0.0831066	-2.79277	0.00522584	0.0368107
cg08027123	16	29296186	F		0.146806	0.0294368	4.98716	6.13e-07	0.00133379	0.15253	0.030693	4.96954	6.71e-07	0.00131594	0.162901	0.0618162	2.63525	0.00840759	0.0396583	0.218165	0.0831206	2.62468	0.00867298	0.00842046	0.195852	0.0644974	3.03659	0.00239271	0.0842234	0.175031	0.107085	1.63451	0.102152	0.00478141
cg13985437	11	76381044	F	LRRC32;LRRC32	-0.111689	0.0224109	-4.98372	6.24e-07	0.0376386	-0.11793	0.0234444	-5.03019	4.9e-07	0.0127977	-0.11612	0.0561174	-2.06923	0.0385245	0.0143825	-0.105637	0.0563069	-1.8761	0.0606412	0.0198022	-0.135137	0.0525318	-2.57247	0.0100975	0.18487	-0.165123	0.0714411	-2.31131	0.0208157	0.0172146
cg27110374	17	73327999	F	GRB2;GRB2	0.12145	0.0243802	4.98152	6.31e-07	0.0146547	0.127476	0.0255755	4.98433	6.22e-07	0.0168185	0.166547	0.0528692	3.15016	0.0016318	0.157988	0.150929	0.0674001	2.2393	0.0251362	0.019285	0.141108	0.0678456	2.07984	0.0375406	0.029778	0.115864	0.0662368	1.74924	0.0802501	0.0422211
cg23878875	17	48422933	R	XYLT2	-0.110299	0.0221576	-4.97796	6.43e-07	0.00442541	-0.109829	0.0265246	-4.14065	3.46e-05	0.00105531	-0.117504	0.0667644	-1.75998	0.078412	0.00228589	-0.106888	0.0662479	-1.61346	0.106645	0.00384346	-0.218459	0.0756343	-2.88836	0.0038726	0.00598996	-0.254565	0.0951389	-2.67572	0.00745682	0.00111027
cg04610667	7	75704037	F		0.114554	0.0230297	4.97418	6.55e-07	0.00991012	0.113277	0.0239243	4.7348	2.19e-06	0.00967124	0.124476	0.046564	2.67323	0.0075124	0.258514	0.128967	0.0483153	2.66928	0.00760145	0.267403	0.0549337	0.0693201	0.792464	0.42809	0.0221313	0.0372505	0.0672203	0.554156	0.579472	0.0347611
cg01357892	3	126191181	R	ZXDC;ZXDC	-0.201088	0.040466	-4.9693	6.72e-07	0.000130137	-0.200908	0.0435147	-4.61702	3.89e-06	8.24e-05	-0.276369	0.0642657	-4.30041	1.70483e-05	0.15297	-0.279154	0.0660485	-4.22651	2.37348e-05	0.0689579	-0.191376	0.100019	-1.9134	0.0556972	0.0189067	-0.172505	0.103663	-1.66409	0.0960935	0.0228915
cg15804973	6	137114513	F	MAP3K5	-0.16193	0.032599	-4.96732	6.79e-07	5.55e-05	-0.173072	0.0278991	-6.2035	5.52e-10	0.00106824	-0.153246	0.0493933	-3.10256	0.00191856	0.0427202	-0.16209	0.0489211	-3.31329	0.000922044	0.055378	-0.232615	0.0864288	-2.69141	0.00711516	0.0027055	-0.246443	0.0917273	-2.68669	0.0072163	0.00365773
cg07015784	2	219257760	F	SLC11A1	0.121834	0.02453	4.96673	6.81e-07	0.00261127	0.146472	0.0345235	4.24267	2.21e-05	6.33e-05	0.125925	0.044972	2.80008	0.00510897	0.0906831	0.13259	0.0456972	2.9015	0.00371387	0.0526709	0.179687	0.0552159	3.25426	0.0011369	0.151818	0.177105	0.0582669	3.03954	0.00236941	0.0581509
cg14024502	1	27693795	R	MAP3K6	-0.115067	0.0231679	-4.96666	6.81e-07	0.00819757	-0.120075	0.0239916	-5.0049	5.59e-07	0.00754819	-0.136565	0.0651874	-2.09496	0.0361742	0.00714756	-0.137912	0.0678391	-2.03293	0.0420599	0.00716393	-0.117067	0.0564762	-2.07286	0.0381857	0.0603441	-0.117133	0.0596763	-1.96281	0.0496678	0.0550525
cg14975410	3	171180070	F		-0.145533	0.0293204	-4.96355	6.92e-07	0.000218026	-0.173561	0.0371343	-4.67387	2.96e-06	6e-06	-0.120543	0.0515615	-2.33785	0.019395	0.0271375	-0.164361	0.0671853	-2.44638	0.0144297	0.00638632	-0.142366	0.0997998	-1.42651	0.15372	0.00033344	-0.1822	0.123772	-1.47206	0.141005	3.65386e-05
cg13573745	9	97405553	F		-0.142896	0.0288183	-4.95852	7.1e-07	0.00350041	-0.145413	0.0291126	-4.99487	5.89e-07	0.00376019	-0.216641	0.065639	-3.30049	0.000965146	0.156888	-0.237112	0.0714406	-3.31901	0.000903369	0.0393495	-0.145154	0.0690128	-2.10328	0.035441	0.173083	-0.130225	0.101702	-1.28046	0.200384	0.0229648
cg00277591	17	4079652	F	ANKFY1	0.138922	0.0280188	4.95817	7.12e-07	0.00979217	0.138812	0.0286505	4.84502	1.27e-06	0.00391454	0.243951	0.0777002	3.13964	0.00169154	0.0283144	0.297977	0.0807221	3.6914	0.000223026	0.0262856	0.120693	0.0689915	1.74939	0.0802229	0.0735354	0.100443	0.101339	0.991157	0.321609	0.0198605
cg01005506	10	64565768	R	ADO;ADO	-0.109557	0.0220971	-4.95797	7.12e-07	0.0112524	-0.129095	0.0309337	-4.17328	3e-05	0.000158168	-0.10652	0.0642118	-1.65889	0.0971385	0.00383535	-0.0900645	0.0634872	-1.41862	0.156008	0.00759561	-0.130344	0.0861984	-1.51214	0.130498	0.00112025	-0.181729	0.100887	-1.80131	0.0716548	0.00037465
cg06647068	12	104853274	R	CHST11	-0.164431	0.0331705	-4.95716	7.15e-07	0.000108013	-0.178359	0.0375695	-4.74744	2.06e-06	3.1e-05	-0.135475	0.05103	-2.65481	0.0079352	0.0669151	-0.200885	0.0776241	-2.58792	0.00965571	0.00440513	-0.207122	0.121892	-1.69922	0.0892782	5.1586e-05	-0.193512	0.124687	-1.55199	0.120666	0.000138755
cg18755543	1	54953632	R		-0.113541	0.0229231	-4.95312	7.3e-07	0.0674656	-0.12189	0.0239154	-5.09671	3.46e-07	0.0742741	-0.100324	0.0460567	-2.17827	0.0293862	0.248387	-0.0889271	0.0474149	-1.87551	0.0607223	0.363271	-0.189059	0.0679948	-2.78049	0.00542762	0.0193568	-0.151408	0.0671553	-2.25459	0.0241588	0.0279789
cg06624267	7	2764503	R		0.111984	0.0226204	4.95058	7.4e-07	0.00413223	0.0992491	0.0234111	4.23941	2.24e-05	0.0333982	0.15832	0.0435983	3.63133	0.000281963	0.195851	0.166241	0.0446415	3.7239	0.000196168	0.0713311	0.0550249	0.0704755	0.780766	0.43494	0.0118055	0.0406749	0.057789	0.703852	0.481525	0.0470371
cg25114611	6	35696870	R	FKBP5;LOC285847	-0.151073	0.030533	-4.94784	7.5e-07	0.00032512	-0.16206	0.0331479	-4.88898	1.01e-06	0.000216457	-0.193412	0.0526869	-3.67097	0.000241629	0.0369844	-0.195713	0.0587497	-3.3313	0.000864404	0.0282343	-0.224066	0.0876176	-2.55731	0.0105484	0.00422323	-0.226952	0.0960149	-2.36371	0.0180928	0.00369691
cg25070639	17	41170693	F	VAT1	-0.143587	0.029057	-4.94158	7.75e-07	0.0060404	-0.159474	0.0309158	-5.15835	2.49e-07	0.00339313	-0.161389	0.0748269	-2.15683	0.0310192	0.146179	-0.265604	0.14693	-1.8077	0.0706536	0.000367403	-0.190883	0.0696143	-2.74201	0.0061065	0.148085	-0.218198	0.0725986	-3.00555	0.00265105	0.11478
cg01128109	1	89989507	F	LRRC8B	-0.147011	0.0297522	-4.94117	7.77e-07	0.000336237	-0.14735	0.0308318	-4.77915	1.76e-06	0.000329019	-0.229654	0.0789392	-2.90924	0.00362304	0.00121495	-0.218528	0.0785518	-2.78196	0.00540311	0.0023859	-0.112031	0.114671	-0.97698	0.328579	4.90722e-05	-0.0877157	0.103058	-0.851132	0.394696	0.000769511
cg11844970	7	100492186	F	ACHE;ACHE	-0.11189	0.02265	-4.93997	7.81e-07	0.00369571	-0.124472	0.0233854	-5.32264	1.02e-07	0.00730647	-0.186108	0.0486048	-3.829	0.000128666	0.0349058	-0.168503	0.0471986	-3.57007	0.000356882	0.0445967	-0.0838939	0.105795	-0.792989	0.427784	0.000109727	-0.11042	0.117279	-0.941509	0.346444	6.75076e-05
cg10691866	7	65817282	F	TPST1	-0.144341	0.0292261	-4.93877	7.86e-07	0.000280705	-0.144805	0.0309097	-4.68478	2.8e-06	0.000277705	-0.208804	0.0479171	-4.35762	1.31483e-05	0.0377629	-0.203081	0.0500312	-4.05909	4.92643e-05	0.0386211	-0.162823	0.0906039	-1.79708	0.0723226	0.000834125	-0.144149	0.0979507	-1.47165	0.141115	0.00101795
cg02325250	5	131409289	F	CSF2	-0.132913	0.0269126	-4.93868	7.87e-07	0.000928982	-0.134826	0.0292597	-4.60792	4.07e-06	0.000607004	-0.12304	0.066624	-1.84677	0.0647799	0.00350811	-0.127968	0.0783904	-1.63244	0.102586	0.000898192	-0.17079	0.0719164	-2.37484	0.0175565	0.0140585	-0.173977	0.0769095	-2.2621	0.0236914	0.0133286
cg08662757	11	67070967	R	SSH3;SSH3	-0.120816	0.0244862	-4.93406	8.05e-07	0.00209262	-0.136594	0.0296916	-4.60041	4.22e-06	0.000351716	-0.166565	0.0637007	-2.6148	0.00892793	0.00611916	-0.157911	0.0680244	-2.32139	0.0202656	0.00512578	-0.128107	0.0660749	-1.93881	0.0525241	0.019199	-0.176765	0.0690637	-2.55944	0.010484	0.0233694
cg23779890	8	75262522	R	GDAP1;GDAP1	-0.127605	0.0258695	-4.93264	8.11e-07	0.0115703	-0.121122	0.0265417	-4.56347	5.03e-06	0.0156991	-0.146802	0.055362	-2.65168	0.00800935	0.0539185	-0.123878	0.0660502	-1.87552	0.0607217	0.0266424	-0.112226	0.0908705	-1.23501	0.216828	0.00800261	-0.0666666	0.103901	-0.641639	0.521108	0.00443381
cg12735838	6	32086902	F	ATF6B;ATF6B	-0.141607	0.0287207	-4.93048	8.2e-07	0.000853404	-0.153361	0.0342909	-4.47237	7.74e-06	0.000145962	-0.163839	0.0682219	-2.40157	0.0163251	0.00918557	-0.156336	0.0703005	-2.22383	0.02616	0.0107693	-0.126948	0.0652941	-1.94425	0.0518648	0.0308168	-0.127169	0.0743722	-1.70989	0.0872855	0.0253034
cg25292882	15	39431467	F		-0.133788	0.02714	-4.92955	8.24e-07	0.000694632	-0.147804	0.0324681	-4.5523	5.31e-06	0.000112771	-0.115178	0.044441	-2.59171	0.00955012	0.111379	-0.128454	0.0561511	-2.28765	0.0221578	0.021268	-0.203514	0.106683	-1.90765	0.0564371	4.65511e-05	-0.211557	0.116136	-1.82163	0.068511	4.99519e-05
cg18672030	4	37668528	R	RELL1;RELL1	-0.111153	0.0225655	-4.9258	8.4e-07	0.0287435	-0.114652	0.0233873	-4.90235	9.47e-07	0.0256329	-0.150373	0.04454	-3.37614	0.000735107	0.339904	-0.145517	0.0457994	-3.17726	0.00148673	0.167644	-0.0895379	0.0839836	-1.06614	0.286362	0.00256843	-0.0722838	0.0845	-0.85543	0.392313	0.00501323
cg11773456	14	100055669	F	CCDC85C	0.110118	0.0223664	4.92334	8.51e-07	0.0058795	0.120343	0.0233569	5.15237	2.57e-07	0.0163959	0.143936	0.0434115	3.31561	0.000914422	0.0509356	0.150589	0.0444918	3.38465	0.000712685	0.0572033	0.0167843	0.0848367	0.197843	0.843168	0.00159458	0.0401457	0.0810711	0.495192	0.620465	0.00669139
cg00007076	8	67342600	F	RRS1;RRS1	-0.131433	0.0267223	-4.91848	8.72e-07	0.00136645	-0.127772	0.0279877	-4.56529	4.99e-06	0.00144593	-0.210129	0.0800783	-2.62405	0.00868908	0.000694812	-0.183712	0.0820295	-2.23958	0.0251181	0.00133061	-0.0282402	0.12076	-0.233855	0.815097	1.42915e-05	0.00544967	0.116692	0.0467014	0.962751	0.00015241
cg26847100	19	10748778	R	SLC44A2;SLC44A2	-0.168401	0.0342632	-4.91491	8.88e-07	0.00146668	-0.170982	0.0355733	-4.80646	1.54e-06	0.00128889	-0.216926	0.0714925	-3.03425	0.00241138	0.169636	-0.234247	0.0721619	-3.24613	0.00116986	0.215023	-0.150048	0.072489	-2.06995	0.0384572	0.0664786	-0.132622	0.0747024	-1.77534	0.0758419	0.0709103
cg17024199	17	74881747	F	MGAT5B;MGAT5B	-0.118584	0.02413	-4.91438	8.91e-07	0.00302086	-0.121381	0.0251487	-4.82651	1.39e-06	0.00293045	-0.0362765	0.048375	-0.749902	0.453314	0.0402487	-0.0309915	0.0477336	-0.649259	0.516171	0.0465591	-0.160891	0.0774123	-2.07837	0.0376753	0.00812985	-0.137768	0.0738134	-1.86643	0.061981	0.0177719
cg06359968	16	88518730	R	ZFPM1	-0.119162	0.0242519	-4.91351	8.95e-07	0.0289113	-0.118263	0.0249329	-4.74323	2.1e-06	0.0286366	-0.0710988	0.0595688	-1.19356	0.232651	0.0208164	-0.0632634	0.0605812	-1.04428	0.296358	0.0226311	-0.119157	0.0571353	-2.08553	0.0370215	0.0674678	-0.102873	0.0600188	-1.71401	0.0865261	0.0515759
cg07960624	8	119208486	R	SAMD12	-0.13781	0.0280563	-4.91192	9.02e-07	0.000530648	-0.147729	0.0286693	-5.15288	2.57e-07	0.000826397	-0.0878842	0.0523149	-1.67991	0.0929755	0.0267281	-0.106648	0.0641222	-1.6632	0.0962716	0.0100709	-0.0644303	0.110773	-0.581645	0.560806	3.87992e-05	-0.0881019	0.125603	-0.701433	0.483033	1.43575e-05
cg05405914	16	8972233	F		-0.139011	0.0283054	-4.91113	9.06e-07	0.00051468	-0.138412	0.0299732	-4.61787	3.88e-06	0.000520489	-0.144093	0.0454545	-3.17004	0.00152418	0.130129	-0.135838	0.0471056	-2.88369	0.00393045	0.0862577	-0.172369	0.0836156	-2.06145	0.0392602	0.00311175	-0.164076	0.0873532	-1.8783	0.0603402	0.00535415
cg09175009	16	10912699	F	FAM18A	-0.127171	0.0259134	-4.90754	9.22e-07	0.00129629	-0.148836	0.0320098	-4.64971	3.32e-06	0.000122998	-0.172947	0.0719784	-2.40277	0.0162715	0.00190614	-0.149331	0.0682075	-2.18936	0.0285704	0.0059198	-0.110173	0.0544331	-2.02401	0.0429695	0.315205	-0.12336	0.0567215	-2.17484	0.0296423	0.135246
cg21201657	19	5624574	F	SAFB	-0.116169	0.023685	-4.90473	9.36e-07	0.0580098	-0.126151	0.0245833	-5.13159	2.87e-07	0.0146605	-0.129062	0.0678229	-1.90293	0.0570503	0.00585987	-0.119834	0.0701433	-1.70842	0.0875581	0.00735794	-0.225428	0.0941193	-2.39513	0.0166146	0.00135527	-0.243842	0.113538	-2.14767	0.03174	0.000283072
cg19851574	6	167178233	F	RPS6KA2	0.145908	0.0297504	4.90439	9.37e-07	0.000168715	0.159451	0.0355363	4.48698	7.22e-06	1.4e-05	0.137815	0.0627168	2.19742	0.0279906	0.008055	0.165007	0.079525	2.07491	0.0379946	0.00101741	0.131731	0.0889192	1.48147	0.138483	0.00148598	0.106547	0.0776624	1.37192	0.170087	0.0106817
cg26685246	6	32805692	F	TAP2;TAP2	-0.111491	0.0227461	-4.90154	9.51e-07	0.00317024	-0.119074	0.0241848	-4.92349	8.5e-07	0.0028299	-0.130824	0.0438835	-2.98117	0.00287147	0.155268	-0.118609	0.045215	-2.62322	0.00871027	0.200161	-0.112139	0.0779173	-1.43921	0.150091	0.00500441	-0.101776	0.0817934	-1.24431	0.213386	0.00650375
cg13525276	14	81426012	F	TSHR;TSHR;TSHR	0.13435	0.0274161	4.9004	9.56e-07	0.00163056	0.138062	0.02852	4.84089	1.29e-06	0.00166431	0.0830124	0.0568197	1.46098	0.144022	0.0294278	0.0870204	0.0612217	1.4214	0.155201	0.0253892	0.214713	0.0586162	3.66303	0.000249251	0.052534	0.189163	0.0617626	3.06275	0.00219316	0.116947
cg19889780	2	73114144	R	SPR	-0.107723	0.0219957	-4.89745	9.71e-07	0.00446389	-0.112664	0.0228851	-4.92301	8.52e-07	0.00605552	-0.0630633	0.0442714	-1.42447	0.154311	0.0565677	-0.0425153	0.0454062	-0.936333	0.349102	0.0680734	-0.0922663	0.0720035	-1.28141	0.200049	0.00531576	-0.100841	0.076921	-1.31097	0.189867	0.00560049
cg01873977	8	125699897	F	MTSS1	-0.114796	0.0234772	-4.88968	1.01e-06	0.00172007	-0.120735	0.0300148	-4.02251	5.76e-05	0.000142509	-0.0179791	0.0413728	-0.434565	0.663878	0.0733349	-0.00736877	0.0444121	-0.165918	0.868221	0.0449347	-0.188185	0.0606392	-3.10336	0.00191337	0.0229128	-0.179939	0.0687187	-2.61849	0.008832	0.0196689
cg22234930	15	72519739	F	PKM2;PKM2;PKM2	-0.112854	0.0230793	-4.88981	1.01e-06	0.0130656	-0.104105	0.0237918	-4.37568	1.21e-05	0.0177673	-0.121933	0.0705173	-1.72913	0.0837864	0.00290219	-0.127957	0.0751004	-1.70382	0.0884151	0.00231764	-0.0994171	0.0770645	-1.29005	0.197033	0.0102806	-0.0227749	0.0586788	-0.388128	0.697921	0.136417
cg03857553	22	29976613	F	NIPSNAP1	-0.105699	0.0216337	-4.88582	1.03e-06	0.0377218	-0.105965	0.022553	-4.6985	2.62e-06	0.0297911	-0.130248	0.0420066	-3.10066	0.00193092	0.355505	-0.111208	0.0433923	-2.56286	0.0103815	0.806511	-0.0958597	0.0834466	-1.14875	0.250657	0.00142734	-0.0839377	0.0936464	-0.896325	0.370079	0.000921939
cg07573985	6	33386467	R	CUTA;CUTA;SYNGAP1;CUTA;CUTA;CUTA	-0.173225	0.0354614	-4.88488	1.03e-06	2.15e-06	-0.180852	0.0385044	-4.69692	2.64e-06	8.05e-07	-0.280419	0.0599502	-4.67752	2.90362e-06	0.00761687	-0.27516	0.0610921	-4.50402	6.6681e-06	0.00922235	-0.202529	0.0768061	-2.63688	0.00836716	0.00349405	-0.232049	0.0911491	-2.54582	0.0109022	0.0013013
cg03303515	2	47213998	F	TTC7A	-0.123004	0.0251902	-4.88301	1.04e-06	0.0143416	-0.128248	0.0266978	-4.8037	1.56e-06	0.00635087	-0.0832832	0.0520046	-1.60146	0.109275	0.0785336	-0.0752185	0.0537655	-1.39901	0.16181	0.0650998	-0.161343	0.0852059	-1.89357	0.0582828	0.00671008	-0.185651	0.100106	-1.85455	0.0636602	0.005249
cg26334801	1	179715055	R	FAM163A	-0.10858	0.0222406	-4.88206	1.05e-06	0.048109	-0.117546	0.0233089	-5.04295	4.58e-07	0.0097385	-0.0961018	0.0454094	-2.11634	0.0343159	0.0407602	-0.0729917	0.0443812	-1.64465	0.100042	0.172675	-0.150444	0.0523587	-2.87333	0.00406173	0.0781497	-0.16186	0.0559438	-2.89326	0.00381262	0.0582732
cg07945335	17	41924478	F	CD300LG;CD300LG;CD300LG;CD300LG	-0.118603	0.0242997	-4.88085	1.06e-06	0.00337904	-0.126463	0.0259433	-4.87461	1.09e-06	0.00303114	-0.199005	0.0712247	-2.79404	0.00520543	0.00489525	-0.189233	0.0872197	-2.16961	0.0300361	0.00126565	-0.116812	0.0570593	-2.04721	0.0406377	0.13047	-0.115214	0.0611932	-1.88279	0.0597294	0.129605
cg11143175	1	26198172	R	PAQR7	-0.124002	0.0254121	-4.87965	1.06e-06	0.0397575	-0.121458	0.0258261	-4.70293	2.56e-06	0.0453043	-0.155029	0.0532702	-2.91024	0.00361151	0.0989617	-0.15126	0.0538953	-2.80655	0.00500755	0.0848502	-0.165915	0.0622795	-2.66404	0.00772086	0.33728	-0.15876	0.0642193	-2.47215	0.0134303	0.28493
cg26443127	10	31987230	F		-0.196325	0.040234	-4.87958	1.06e-06	0.000323909	-0.205308	0.041391	-4.96021	7.04e-07	0.000303204	-0.221866	0.0746341	-2.97271	0.00295179	0.0590416	-0.277005	0.0895684	-3.09267	0.00198366	0.0262182	-0.204625	0.0715738	-2.85893	0.00425068	0.0790801	-0.189074	0.0733638	-2.5772	0.00996031	0.0990063
cg08362785	22	40814878	R	MKL1	0.217556	0.0445918	4.87883	1.07e-06	1.02e-06	0.222295	0.0471222	4.71741	2.39e-06	8.42e-07	0.309388	0.0846157	3.65639	0.000255794	0.00197483	0.319219	0.0944594	3.37944	0.000726348	0.00111495	0.202731	0.111351	1.82065	0.0686594	0.00116735	0.174021	0.108802	1.59944	0.109724	0.00418894
cg04389058	3	57041402	F	ARHGEF3	-0.113573	0.0233088	-4.87256	1.1e-06	0.0189358	-0.127675	0.0242405	-5.26703	1.39e-07	0.0153979	-0.126532	0.0465244	-2.71969	0.0065344	0.222179	-0.159265	0.0706788	-2.25337	0.024236	0.00596639	-0.13003	0.0771035	-1.68644	0.0917117	0.00781916	-0.142469	0.0808332	-1.76251	0.0779837	0.0101317
cg16541026	3	49026934	R	P4HTM;P4HTM	-0.125234	0.0257028	-4.87237	1.1e-06	0.00172205	-0.135572	0.0299309	-4.52949	5.91e-06	0.000570999	-0.150079	0.0472626	-3.17544	0.00149611	0.091218	-0.175134	0.0616724	-2.83975	0.00451493	0.0172542	-0.228095	0.0590171	-3.8649	0.000111136	0.0402539	-0.217627	0.0631975	-3.44359	0.000574037	0.0422183
cg26353783	1	153892794	R	GATAD2B	-0.117003	0.0240111	-4.87286	1.1e-06	0.0184294	-0.127607	0.0257245	-4.96052	7.03e-07	0.00368807	-0.0630851	0.0493657	-1.27792	0.201279	0.161595	-0.0497728	0.051467	-0.967083	0.333502	0.23155	-0.166472	0.0787443	-2.11409	0.034508	0.00974281	-0.202179	0.0938311	-2.15471	0.0311848	0.00616188
cg27232482	1	159174001	R	DARC;DARC	-0.121835	0.0250009	-4.87322	1.1e-06	0.00286575	-0.122957	0.0259704	-4.7345	2.2e-06	0.00279833	-0.0527206	0.0896571	-0.588024	0.556516	0.000339093	-0.0425296	0.0908536	-0.468111	0.639705	0.000577607	-0.133203	0.143849	-0.925988	0.354452	1.00118e-06	-0.0830382	0.128943	-0.643992	0.519581	2.81902e-05
cg27425327	12	102270723	R	DRAM1	-0.124503	0.025555	-4.87195	1.11e-06	0.00234626	-0.138209	0.0319187	-4.33002	1.49e-05	0.00029977	-0.171419	0.0641446	-2.67239	0.00753141	0.0110557	-0.178127	0.0709153	-2.51182	0.012011	0.00754736	-0.169242	0.0792857	-2.13459	0.0327948	0.00917927	-0.176442	0.0886474	-1.99038	0.0465489	0.0064305
cg11993160	18	12404041	F		-0.113656	0.0233438	-4.86881	1.12e-06	0.0099766	-0.116898	0.025471	-4.58945	4.44e-06	0.0033072	-0.138489	0.0506932	-2.73191	0.00629679	0.0389493	-0.116382	0.0493641	-2.35763	0.0183921	0.118334	-0.0924076	0.0986949	-0.936296	0.349121	0.00092224	-0.0893212	0.112344	-0.795068	0.426574	0.00085328
cg17695841	11	45825485	F	SLC35C1;SLC35C1;SLC35C1	-0.11402	0.0234182	-4.86883	1.12e-06	0.00467402	-0.126847	0.0261694	-4.84715	1.25e-06	0.00230339	-0.218449	0.0666975	-3.27521	0.00105582	0.00654092	-0.228074	0.0719314	-3.17072	0.00152063	0.0051659	-0.190331	0.0921444	-2.06557	0.0388687	0.00154103	-0.227243	0.109511	-2.07507	0.0379805	0.000365789
cg19030554	16	1822289	F	NME3;MRPS34;EME2	-0.108674	0.0223299	-4.86677	1.13e-06	0.0246791	-0.114305	0.0233923	-4.88642	1.03e-06	0.00634096	-0.100921	0.0434321	-2.32364	0.0201448	0.143183	-0.107814	0.044931	-2.39954	0.0164157	0.0733813	-0.16408	0.0819791	-2.00149	0.0453397	0.00304766	-0.186191	0.094289	-1.97468	0.0483047	0.00184834
cg08255481	16	88103035	R	BANP;BANP	0.197403	0.0405634	4.86651	1.14e-06	5.4e-06	0.192914	0.0413105	4.66985	3.01e-06	8.96e-06	0.235767	0.0761942	3.09429	0.00197286	0.00331192	0.265351	0.094577	2.80566	0.00502129	0.000454678	0.164605	0.0610539	2.69606	0.00701654	0.0754443	0.131319	0.0633407	2.07321	0.0381526	0.0653049
cg08198483	19	13947212	R	MIR24-2	-0.133076	0.0273713	-4.86188	1.16e-06	0.00686956	-0.141579	0.0285456	-4.95973	7.06e-07	0.00368243	-0.116689	0.0634795	-1.83822	0.0660301	0.435114	-0.149749	0.0758707	-1.97374	0.0484118	0.0259644	-0.232505	0.0960283	-2.42122	0.0154687	0.0157207	-0.229385	0.11241	-2.04061	0.0412898	0.00889204
cg20732076	6	42335231	R	TRERF1	-0.163934	0.0337206	-4.86155	1.16e-06	4.48e-05	-0.176702	0.0327068	-5.40262	6.57e-08	0.000181543	-0.123817	0.046829	-2.64402	0.00819277	0.331687	-0.140996	0.0481541	-2.92801	0.00341143	0.272322	-0.187652	0.0587454	-3.19433	0.00140158	0.0836869	-0.17947	0.0613332	-2.92615	0.00343188	0.0909242
cg05045027	11	119331282	F		-0.112844	0.0232234	-4.85905	1.18e-06	0.00699392	-0.113067	0.0246724	-4.58272	4.59e-06	0.00648947	-0.0809392	0.0614049	-1.31812	0.187463	0.0101679	-0.0382953	0.047918	-0.799184	0.424184	0.0690968	-0.203481	0.0734395	-2.77073	0.00559308	0.0127716	-0.199013	0.0896201	-2.22063	0.0263761	0.00737914
cg06459104	18	5456880	F	EPB41L3	-0.102966	0.021196	-4.85781	1.19e-06	0.0206476	-0.130545	0.0366946	-3.55761	0.00037424	2.35e-06	-0.171349	0.055599	-3.08187	0.00205708	0.0089829	-0.23519	0.0818431	-2.87366	0.00405743	0.000185507	-0.15507	0.0644905	-2.40455	0.0161926	0.017884	-0.166708	0.107519	-1.55049	0.121024	0.00019365
cg27140633	11	63685905	F		-0.114552	0.0235823	-4.85753	1.19e-06	0.0922378	-0.115585	0.0239093	-4.83431	1.34e-06	0.0927888	-0.175646	0.0543332	-3.23276	0.001226	0.0274038	-0.159058	0.0472404	-3.367	0.000759909	0.0653481	-0.0920425	0.057199	-1.60916	0.107581	0.132485	-0.0863238	0.0585449	-1.47449	0.14035	0.0938675
cg17812123	15	101696922	F		0.117078	0.0241459	4.84879	1.24e-06	0.00394373	0.12233	0.0299219	4.08831	4.35e-05	0.000665715	0.18	0.073783	2.43958	0.0147043	0.0056401	0.166831	0.071758	2.32492	0.0200763	0.00884075	0.00972309	0.0824304	0.117955	0.906103	0.0104445	0.000753115	0.0884677	0.00851288	0.993208	0.00991294
cg16594273	16	58131312	R		-0.107982	0.0222809	-4.8464	1.26e-06	0.00759189	-0.101263	0.0236462	-4.28243	1.85e-05	0.0106102	-0.190709	0.0631766	-3.01866	0.00253893	0.00462137	-0.16193	0.0568675	-2.84749	0.00440654	0.0192457	-0.138165	0.0575574	-2.40047	0.0163739	0.0336414	-0.109072	0.0562789	-1.93807	0.0526151	0.0636783
cg26963632	16	85558148	R		-0.1594	0.0329085	-4.84374	1.27e-06	0.000439117	-0.16677	0.0385215	-4.32927	1.5e-05	0.000129285	-0.177815	0.0784152	-2.26761	0.0233527	0.00881512	-0.215062	0.096943	-2.21844	0.0265252	0.00168984	-0.150864	0.0931276	-1.61998	0.105238	0.0102531	-0.123997	0.0916686	-1.35266	0.176163	0.0200025
cg10894072	1	51985215	F	EPS15	-0.105783	0.021845	-4.84243	1.28e-06	0.0250527	-0.100262	0.0229462	-4.36944	1.25e-05	0.0334605	-0.223892	0.0544081	-4.11504	3.87105e-05	0.0195892	-0.214692	0.0567122	-3.78563	0.000153317	0.0216707	-0.130223	0.0524079	-2.48479	0.0129626	0.145672	-0.138399	0.0559947	-2.47164	0.0134496	0.139717
cg24222546	15	74501771	F	STRA6;STRA6;STRA6	-0.123894	0.0255938	-4.84078	1.29e-06	0.00119554	-0.121637	0.0277283	-4.38673	1.15e-05	0.000918318	-0.128447	0.0668592	-1.92115	0.0547128	0.00296009	-0.118155	0.0698718	-1.69103	0.0908314	0.0041551	-0.181318	0.083749	-2.16501	0.0303867	0.0020212	-0.162618	0.0863302	-1.88367	0.0596092	0.00470456
cg01055871	19	48216390	F	EHD2	-0.106532	0.022016	-4.83883	1.31e-06	0.0471431	-0.0973438	0.0230392	-4.22514	2.39e-05	0.104707	-0.13036	0.0433117	-3.00981	0.00261412	0.133726	-0.0991217	0.0448837	-2.20841	0.0272155	0.547391	-0.17335	0.0527576	-3.28578	0.00101699	0.243365	-0.148983	0.0560992	-2.65571	0.00791422	0.243565
cg14934280	19	47494587	F	GRLF1	-0.139921	0.0289225	-4.83781	1.31e-06	0.00128544	-0.144094	0.0314499	-4.5817	4.61e-06	0.00116953	-0.180706	0.0707773	-2.55316	0.0106751	0.0126239	-0.169924	0.0748997	-2.26869	0.0232874	0.0130839	-0.124459	0.0615824	-2.02102	0.0432777	0.0631687	-0.119858	0.0772778	-1.551	0.120902	0.0345207
cg25139649	1	2165579	R	SKI	-0.141166	0.0291762	-4.83838	1.31e-06	0.00320347	-0.144368	0.0311372	-4.63651	3.54e-06	0.00252855	-0.222858	0.0650642	-3.42519	0.000614362	0.0532262	-0.224098	0.0665126	-3.36926	0.000753697	0.0507234	-0.23544	0.124114	-1.89697	0.0578324	0.00392763	-0.15107	0.102765	-1.47005	0.141548	0.0231773
cg22998476	10	74058092	F		-0.164123	0.0339278	-4.83742	1.32e-06	8.29e-05	-0.174827	0.0351986	-4.96686	6.8e-07	0.000133459	-0.22749	0.0542334	-4.19466	2.73286e-05	0.0401915	-0.232981	0.058127	-4.00814	6.11997e-05	0.03662	-0.152669	0.105547	-1.44645	0.148052	0.000397983	-0.146416	0.119511	-1.22513	0.220528	0.000312573
cg08900404	7	29605808	R	PRR15	-0.115489	0.0239083	-4.8305	1.36e-06	0.00229036	-0.109946	0.0245732	-4.47423	7.67e-06	0.00271166	-0.13806	0.0563755	-2.44894	0.0143278	0.0130727	-0.10909	0.0479496	-2.2751	0.0229001	0.0411652	-0.25684	0.0526759	-4.87586	1.08336e-06	0.198069	-0.232338	0.0566733	-4.0996	4.13865e-05	0.357831
cg04424621	6	27101941	F	HIST1H2BJ	-0.188747	0.0390822	-4.82948	1.37e-06	1.11e-06	-0.195513	0.0417969	-4.67768	2.9e-06	7.83e-07	-0.228881	0.0715931	-3.19698	0.00138875	0.00401557	-0.245269	0.0822965	-2.98031	0.00287955	0.00177524	-0.193289	0.0891856	-2.16726	0.0302149	0.00227551	-0.190644	0.0962806	-1.98009	0.0476934	0.00226932
cg09805709	1	6552273	R	PLEKHG5;PLEKHG5;PLEKHG5	-0.111427	0.0230711	-4.82974	1.37e-06	0.0175852	-0.120631	0.0236371	-5.10345	3.34e-07	0.0137336	-0.0918801	0.0452567	-2.0302	0.0423361	0.135236	-0.0934041	0.0461343	-2.02461	0.042907	0.11887	-0.165318	0.118091	-1.39992	0.161537	2.86219e-05	-0.23024	0.114945	-2.00304	0.0451732	0.000128987
cg03992114	13	113343376	F	ATP11A;ATP11A	-0.138515	0.0287033	-4.82576	1.39e-06	0.00103319	-0.13518	0.029392	-4.5992	4.24e-06	0.00121209	-0.163081	0.0570911	-2.85651	0.00428326	0.0278905	-0.140666	0.0519376	-2.70837	0.00676141	0.0715505	-0.118844	0.0780358	-1.52294	0.127773	0.0134717	-0.106569	0.0809822	-1.31596	0.188189	0.0158751
cg21811284	17	75208450	F	SEC14L1;SEC14L1;SEC14L1;SEC14L1;SEC14L1	0.121289	0.0251425	4.82407	1.41e-06	0.00362398	0.134793	0.0317168	4.24989	2.14e-05	0.000528545	0.15402	0.0699915	2.20055	0.0277678	0.01414	0.171342	0.0784851	2.18312	0.0290269	0.00746043	0.093735	0.0619223	1.51375	0.130089	0.0581596	0.101421	0.0770844	1.31571	0.188271	0.0311174
cg05950943	16	2520971	F	NTN3	-0.114838	0.0238123	-4.82261	1.42e-06	0.0283708	-0.118945	0.0246639	-4.82265	1.42e-06	0.0245434	-0.161884	0.0476795	-3.39525	0.00068565	0.0981176	-0.142393	0.0486836	-2.92488	0.00344592	0.190718	-0.169815	0.0651157	-2.6079	0.00911002	0.0288155	-0.166882	0.0705468	-2.36555	0.0180032	0.0266899
cg16246545	1	120255941	R	PHGDH	-0.104512	0.0216872	-4.81907	1.44e-06	0.0224956	-0.116513	0.0226094	-5.15329	2.56e-07	0.0136585	-0.23381	0.061389	-3.80866	0.000139723	0.00388356	-0.230438	0.0629815	-3.65883	0.000253373	0.00463008	-0.149773	0.05241	-2.85771	0.00426703	0.0941674	-0.157374	0.0585916	-2.68595	0.00723247	0.0430428
cg03382805	22	23905582	F		0.147282	0.030573	4.81739	1.45e-06	0.000439101	0.158969	0.0335824	4.73372	2.2e-06	0.000193846	0.107874	0.05185	2.0805	0.0374795	0.0410441	0.120018	0.0495998	2.41972	0.0155324	0.0827379	0.175086	0.076366	2.29272	0.0218639	0.0185285	0.152979	0.0611434	2.50197	0.0123505	0.0639653
cg22672067	15	74495637	R	STRA6;STRA6;STRA6;STRA6;STRA6	-0.107448	0.0223045	-4.81731	1.46e-06	0.00438742	-0.101115	0.0265091	-3.81436	0.000136536	0.00111311	-0.148003	0.0436089	-3.39388	0.00068911	0.19487	-0.133467	0.0447448	-2.98284	0.00285587	0.349755	-0.17047	0.0733151	-2.32517	0.0200631	0.00716861	-0.124801	0.0909478	-1.37223	0.169993	0.00153734
cg13303520	1	32856704	F	BSDC1;BSDC1;BSDC1;BSDC1	-0.134877	0.0280113	-4.81511	1.47e-06	0.00552155	-0.129907	0.0289212	-4.49177	7.06e-06	0.00559709	-0.155074	0.0745631	-2.07977	0.0375469	0.0322429	-0.171701	0.0792404	-2.16683	0.0302476	0.0289333	-0.167455	0.0675287	-2.47976	0.0131472	0.152476	-0.130531	0.0701088	-1.86183	0.0626268	0.246312
cg12645852	18	74198774	R		-0.203483	0.0422733	-4.81352	1.48e-06	0.000130023	-0.223513	0.0461491	-4.84329	1.28e-06	4.16e-05	-0.258551	0.0915493	-2.82418	0.00474023	0.0198486	-0.261884	0.0944754	-2.77198	0.0055717	0.0169308	-0.188908	0.0712461	-2.65148	0.00801396	0.440791	-0.190254	0.0727602	-2.61481	0.00892759	0.412903
cg02679745	9	139927646	F	C9orf139;FUT7	-0.226073	0.0469785	-4.81226	1.49e-06	4.51e-06	-0.253478	0.054438	-4.65626	3.22e-06	1.86e-07	-0.248366	0.0838164	-2.96321	0.00304444	0.0163843	-0.249267	0.0877897	-2.83937	0.00452031	0.0145037	-0.339205	0.0975387	-3.47765	0.000505835	0.0190961	-0.382048	0.118915	-3.21278	0.00131458	0.00868016
cg10397819	14	75447512	R		-0.11382	0.0236515	-4.81236	1.49e-06	0.00232344	-0.111698	0.0249108	-4.4839	7.33e-06	0.00211502	-0.076325	0.058313	-1.30888	0.190573	0.00852376	-0.0389495	0.0445991	-0.873325	0.382486	0.153072	-0.0895557	0.0512401	-1.74777	0.0805043	0.217295	-0.0763175	0.0544273	-1.40219	0.160858	0.207393
cg04397137	17	76886912	R	TIMP2	-0.119496	0.0248617	-4.80643	1.54e-06	0.0127081	-0.125095	0.0258015	-4.84836	1.24e-06	0.0135349	-0.108934	0.0513671	-2.1207	0.033947	0.0554194	-0.0874832	0.0523046	-1.67257	0.094412	0.160348	-0.169729	0.081793	-2.0751	0.0379773	0.0163042	-0.187872	0.088139	-2.13154	0.0330447	0.0192223
cg12563847	17	17529499	F		-0.112671	0.0234437	-4.806	1.54e-06	0.0924745	-0.129021	0.024316	-5.30599	1.12e-07	0.0104669	-0.154946	0.0465863	-3.326	0.000881032	0.058117	-0.190751	0.0682894	-2.79328	0.00521764	0.00659363	-0.143524	0.0693951	-2.06821	0.0386203	0.0142007	-0.165553	0.0840124	-1.97058	0.048772	0.00574529
cg09479241	17	27052676	F	TLCD1;TLCD1	-0.140249	0.029189	-4.80486	1.55e-06	0.000161922	-0.156658	0.0307676	-5.09165	3.55e-07	0.000140999	-0.18326	0.0502686	-3.64561	0.000266759	0.0312757	-0.210688	0.0581469	-3.62338	0.000290777	0.0192943	-0.131761	0.0601044	-2.19221	0.0283647	0.0316753	-0.161766	0.0606225	-2.66842	0.00762084	0.0401303
cg26904049	1	167091094	F	DUSP27	-0.11334	0.023595	-4.80357	1.56e-06	0.0545488	-0.128371	0.0244114	-5.25866	1.45e-07	0.0205963	-0.152595	0.0470038	-3.24643	0.00116861	0.166107	-0.142595	0.0483207	-2.95102	0.00316731	0.232026	-0.0538777	0.0569451	-0.946135	0.34408	0.172054	-0.116863	0.0625176	-1.86928	0.0615842	0.0433792
cg19089328	11	71210210	R	NADSYN1	0.108997	0.0226981	4.80204	1.57e-06	0.013771	0.110407	0.0236274	4.67283	2.97e-06	0.0140924	0.117629	0.067988	1.73014	0.0836045	0.0030225	0.100155	0.0717409	1.39607	0.162693	0.00290658	0.17503	0.0533662	3.27979	0.00103884	0.461957	0.16537	0.0565183	2.92596	0.00343392	0.502428
cg14532755	4	1762460	R		-0.111467	0.02322	-4.80049	1.58e-06	0.0160098	-0.113063	0.0237742	-4.75571	1.98e-06	0.0124118	-0.129885	0.0454321	-2.85888	0.00425135	0.162966	-0.135254	0.061782	-2.18921	0.0285818	0.0128439	-0.0997705	0.0569651	-1.75143	0.0798715	0.114124	-0.10802	0.0589189	-1.83337	0.0667472	0.0775297
cg17096289	6	31238788	R	HLA-C	-0.103479	0.0215564	-4.80039	1.58e-06	0.0143515	-0.098549	0.0227102	-4.33942	1.43e-05	0.0172644	-0.154896	0.0478103	-3.2398	0.00119614	0.0289931	-0.133197	0.0462977	-2.87697	0.00401514	0.041583	-0.0591305	0.0519943	-1.13725	0.255434	0.107916	-0.042136	0.0566575	-0.743697	0.45706	0.0979733
cg04486013	1	46035287	F	AKR1A1;AKR1A1	-0.12007	0.0250241	-4.79815	1.6e-06	0.00220006	-0.12117	0.0257499	-4.70566	2.53e-06	0.00210472	-0.097986	0.0630701	-1.55361	0.120278	0.00986572	-0.0749965	0.0594983	-1.26048	0.207496	0.0182767	-0.105379	0.0699252	-1.50703	0.131804	0.0155711	-0.0947879	0.0707863	-1.33907	0.180548	0.0179071
cg24004483	1	944783	R		-0.123636	0.0257763	-4.79649	1.61e-06	0.00758178	-0.126151	0.0266473	-4.73409	2.2e-06	0.00525094	-0.14941	0.0569809	-2.62211	0.00873869	0.110372	-0.145013	0.0577594	-2.51064	0.0120513	0.122904	-0.00859335	0.0631648	-0.136046	0.891785	0.164113	0.000304779	0.0648958	0.00469644	0.996253	0.186378
cg14391923	8	140583084	F		-0.115655	0.0241231	-4.79436	1.63e-06	0.0015371	-0.131825	0.024465	-5.3883	7.11e-08	0.00225572	-0.0606848	0.0532189	-1.14029	0.254167	0.0167114	-0.0807126	0.0756982	-1.06624	0.286314	0.00143169	-0.126538	0.0914908	-1.38307	0.166644	0.000499411	-0.13177	0.100596	-1.3099	0.190231	0.000463575
cg11036672	4	8476435	F	C4orf23	0.112655	0.0234997	4.79388	1.64e-06	0.0127293	0.110019	0.0246648	4.46057	8.17e-06	0.00944872	0.15552	0.0582468	2.67001	0.00758479	0.0193722	0.181772	0.0483515	3.75939	0.000170331	0.0650135	0.125272	0.123626	1.01332	0.310909	9.256e-06	0.100857	0.118822	0.848807	0.395989	0.000147578
cg16104584	1	9149734	F	SLC2A5	-0.164861	0.0344207	-4.78958	1.67e-06	0.000154059	-0.179229	0.0371694	-4.82194	1.42e-06	0.000103092	-0.163171	0.056325	-2.89695	0.00376815	0.354968	-0.204109	0.0772649	-2.64168	0.00824957	0.010216	-0.197054	0.0823852	-2.39186	0.0167631	0.01985	-0.165461	0.0660661	-2.50448	0.0122633	0.0567169
cg08270630	22	50330655	R		-0.129695	0.027092	-4.78721	1.69e-06	0.00144874	-0.155594	0.0387292	-4.01749	5.88e-05	6.98e-06	-0.0882681	0.0675477	-1.30675	0.191297	0.00827189	-0.0964837	0.0791249	-1.21939	0.222698	0.00232743	-0.160033	0.0568379	-2.81561	0.00486842	0.174355	-0.189778	0.0683842	-2.77517	0.00551729	0.0286038
cg12307314	5	142206724	F	ARHGAP26;ARHGAP26	-0.121888	0.0254676	-4.786	1.7e-06	0.00467495	-0.123344	0.0268992	-4.58541	4.53e-06	0.00441899	-0.0829628	0.0570195	-1.45499	0.145672	0.243338	-0.084089	0.0657064	-1.27977	0.200626	0.0329299	-0.122592	0.101069	-1.21296	0.225146	0.00383409	-0.0948618	0.0949815	-0.998739	0.317921	0.0126935
cg12686055	12	45628262	F	ANO6;ANO6;ANO6	-0.111758	0.0233549	-4.7852	1.71e-06	0.0184141	-0.111946	0.0245419	-4.56141	5.08e-06	0.0165494	-0.0985646	0.0499306	-1.97403	0.0483783	0.039174	-0.0792229	0.0521677	-1.51862	0.128858	0.0403451	-0.0746879	0.0825738	-0.904499	0.365731	0.00353456	-0.0596402	0.0845401	-0.705467	0.48052	0.00580856
cg20188739	8	67834756	R	SNORD87;SNHG6	-0.125429	0.0262185	-4.78399	1.72e-06	0.00172316	-0.112491	0.0248899	-4.51956	6.2e-06	0.00467642	-0.0912296	0.0733075	-1.24448	0.213323	0.00266257	-0.0654115	0.0601785	-1.08696	0.277056	0.0230707	-0.143945	0.0793589	-1.81385	0.0697013	0.00893939	-0.106482	0.0806143	-1.32088	0.186542	0.0169148
cg03652339	10	112258641	R	DUSP5	-0.108693	0.0227241	-4.78315	1.73e-06	0.0211954	-0.112835	0.0237057	-4.75982	1.94e-06	0.00517268	-0.179168	0.0445442	-4.02224	5.76465e-05	0.0616674	-0.163033	0.0456124	-3.57432	0.000351137	0.133417	-0.0933877	0.0544171	-1.71614	0.0861357	0.109023	-0.127142	0.0762562	-1.66729	0.0954559	0.0145461
cg10835286	2	66657913	R		-0.107686	0.022523	-4.78115	1.74e-06	0.00387924	-0.113749	0.0261753	-4.34565	1.39e-05	0.00167759	-0.093615	0.0434067	-2.15669	0.0310294	0.207156	-0.100758	0.0452676	-2.22584	0.0260249	0.153255	-0.119632	0.0698694	-1.71222	0.0868557	0.013329	-0.155233	0.0989155	-1.56935	0.116567	0.0012793
cg25424279	11	65683543	F		-0.144555	0.0302573	-4.77753	1.77e-06	0.000271966	-0.147537	0.0309776	-4.7627	1.91e-06	0.000299172	-0.140427	0.0998641	-1.40618	0.159671	7.16953e-06	-0.155794	0.105684	-1.47415	0.14044	5.49167e-06	-0.13403	0.0569035	-2.35538	0.0185035	0.0471429	-0.144608	0.0735795	-1.96532	0.0493766	0.0216825
cg00116430	1	94188268	F		-0.105527	0.0221029	-4.77436	1.8e-06	0.0198756	-0.107953	0.023116	-4.67005	3.01e-06	0.00704825	-0.119258	0.0579175	-2.0591	0.0394848	0.00996208	-0.0856527	0.0455318	-1.88116	0.05995	0.132003	-0.158468	0.0510003	-3.10721	0.00188865	0.0954525	-0.177022	0.0625433	-2.83039	0.00464906	0.0312249
cg25109663	3	114102785	F	ZBTB20;ZBTB20;ZBTB20;ZBTB20;ZBTB20;ZBTB20;ZBTB20	-0.10992	0.023024	-4.77417	1.8e-06	0.00323403	-0.109594	0.0269377	-4.06844	4.73e-05	0.00123566	-0.0836682	0.0523954	-1.59686	0.110296	0.023095	-0.0727357	0.0548195	-1.32682	0.184568	0.0251969	-0.174844	0.0725833	-2.40888	0.0160017	0.00969444	-0.172206	0.083157	-2.07085	0.0383726	0.00734902
cg02088996	7	41817771	R	LOC285954	-0.159101	0.0333368	-4.77253	1.82e-06	0.000509659	-0.175604	0.0400393	-4.38578	1.16e-05	8.68e-05	-0.217398	0.0724386	-3.00114	0.00268972	0.0175988	-0.264895	0.11495	-2.30443	0.0211985	0.000170205	-0.153211	0.100473	-1.5249	0.127284	0.0061929	-0.126303	0.102438	-1.23297	0.217587	0.0105129
cg14414943	1	111770718	F	CHI3L2;CHI3L2	0.131561	0.0275773	4.77061	1.84e-06	0.00163332	0.118338	0.0251969	4.69653	2.65e-06	0.00651468	0.152011	0.0776323	1.95808	0.0502201	0.00463879	0.116057	0.07858	1.47693	0.139694	0.0053505	0.129538	0.0906536	1.42893	0.153024	0.0101174	0.110337	0.0924645	1.19329	0.232755	0.0119989
cg08101174	10	104196541	R		-0.110278	0.023127	-4.76838	1.86e-06	0.00276667	-0.119963	0.0272009	-4.41024	1.03e-05	0.000740386	-0.084867	0.0432623	-1.96169	0.0497989	0.100329	-0.0720753	0.0445916	-1.61634	0.10602	0.191288	-0.126057	0.10937	-1.15257	0.249086	2.99698e-05	-0.136178	0.121154	-1.124	0.261011	1.2974e-05
cg23038277	1	226833134	R	ITPKB	0.111449	0.0233942	4.76396	1.9e-06	0.00993578	0.115516	0.0244029	4.73371	2.2e-06	0.0112703	0.175897	0.0478901	3.67294	0.00023978	0.195183	0.180475	0.049308	3.66016	0.00025206	0.0891964	0.0154754	0.0563394	0.274682	0.78356	0.053385	0.00625318	0.0766316	0.0816005	0.934964	0.0216609
cg27083040	5	148810061	R	MIR145;LOC728264	-0.126678	0.0265906	-4.76402	1.9e-06	0.00373667	-0.120484	0.0281842	-4.27489	1.91e-05	0.00309656	-0.154639	0.0569763	-2.71409	0.0066459	0.0527419	-0.164609	0.058564	-2.81075	0.0049426	0.0650811	-0.0956582	0.0628108	-1.52296	0.127769	0.0629314	-0.0715624	0.0652042	-1.09751	0.272418	0.0864098
cg00566320	1	32172204	F		-0.14153	0.0297217	-4.76183	1.92e-06	0.000270358	-0.143158	0.0312325	-4.58363	4.57e-06	0.000272581	-0.0732264	0.0702787	-1.04194	0.297438	0.00285823	-0.0504783	0.0702935	-0.718107	0.472691	0.00477161	-0.0992717	0.104859	-0.946717	0.343783	0.00019092	-0.0752117	0.109207	-0.688709	0.491007	0.000313755
cg08913523	8	126649807	F		-0.184937	0.0388466	-4.7607	1.93e-06	1.31e-05	-0.198513	0.0427336	-4.64535	3.39e-06	4.54e-06	-0.202851	0.0808983	-2.50748	0.0121596	0.00142151	-0.20904	0.0843442	-2.47841	0.0131969	0.00142561	-0.196223	0.0829366	-2.36594	0.0179841	0.0132474	-0.200527	0.0926738	-2.16379	0.0304803	0.0110904
cg01408486	5	139027024	F	CXXC5	-0.139621	0.0293483	-4.75738	1.96e-06	0.00317918	-0.151459	0.0287497	-5.26818	1.38e-07	0.00764617	-0.225956	0.0798006	-2.83151	0.00463284	0.0286088	-0.271887	0.113876	-2.38757	0.0169602	0.00295513	-0.180682	0.0664581	-2.71873	0.00655331	0.266983	-0.190297	0.0693633	-2.74348	0.00607917	0.300087
cg03603381	15	38857474	F	RASGRP1;RASGRP1	-0.106647	0.022423	-4.75616	1.97e-06	0.0109586	-0.109966	0.023037	-4.77346	1.81e-06	0.011703	-0.178468	0.0446573	-3.9964	6.43128e-05	0.113493	-0.135775	0.0535756	-2.53428	0.011268	0.0242304	-0.0914081	0.053239	-1.71694	0.0859905	0.197866	-0.0934916	0.0552334	-1.69267	0.0905192	0.19979
cg07643930	16	2060265	R	ZNF598	-0.165342	0.0347939	-4.75205	2.01e-06	4.77e-05	-0.157895	0.0352647	-4.47741	7.56e-06	8.73e-05	-0.249288	0.0774228	-3.21983	0.00128266	0.00297481	-0.229395	0.0763483	-3.00459	0.00265939	0.00620764	-0.208661	0.0580148	-3.59669	0.000322292	0.105833	-0.181321	0.0615857	-2.94421	0.00323781	0.126138
cg06442294	19	18404194	R		-0.172913	0.0364089	-4.7492	2.04e-06	6.67e-05	-0.163568	0.0362025	-4.51814	6.24e-06	0.00017098	-0.147019	0.0546958	-2.68794	0.00718937	0.0713258	-0.153879	0.0561725	-2.7394	0.00615523	0.060135	-0.185513	0.0841382	-2.20486	0.0274642	0.0135683	-0.111266	0.0633236	-1.75711	0.0788996	0.203712
cg03766174	16	81547907	F	CMIP;CMIP	-0.136697	0.0287872	-4.74854	2.05e-06	0.00318048	-0.150807	0.0353125	-4.27063	1.95e-05	0.000999944	-0.144828	0.0657045	-2.20424	0.0275075	0.185224	-0.140877	0.0669436	-2.10441	0.0353427	0.148163	-0.147556	0.0700655	-2.10597	0.0352068	0.062936	-0.291126	0.128841	-2.25957	0.0238477	0.00862306
cg22501942	1	11798278	F	AGTRAP;AGTRAP;AGTRAP;AGTRAP;AGTRAP	-0.142538	0.0300216	-4.74786	2.06e-06	0.0034882	-0.149263	0.034428	-4.33551	1.45e-05	0.00172644	-0.0713799	0.0717999	-0.99415	0.32015	0.160055	-0.0748207	0.0728482	-1.02708	0.304384	0.165152	-0.143403	0.123221	-1.16379	0.244509	0.00673211	-0.12556	0.133741	-0.938831	0.347817	0.00601513
cg24195878	19	18221573	F	MAST3	-0.105085	0.0221481	-4.74465	2.09e-06	0.061794	-0.111621	0.023118	-4.82833	1.38e-06	0.0110696	-0.0908213	0.0436046	-2.08284	0.0372659	0.0690673	-0.0968193	0.0590266	-1.64026	0.10095	0.0137683	-0.167329	0.0517875	-3.23108	0.00123324	0.638993	-0.175805	0.0550602	-3.19296	0.00140821	0.289278
cg01713950	1	17766995	F	RCC2	-0.105111	0.0221698	-4.74119	2.12e-06	0.00959889	-0.117334	0.0266821	-4.39746	1.1e-05	0.00109023	-0.120454	0.0429402	-2.80517	0.00502903	0.0620362	-0.109376	0.0441105	-2.4796	0.0131532	0.107841	-0.112514	0.0530533	-2.12078	0.0339407	0.362939	-0.132832	0.0560046	-2.3718	0.0177016	0.0617449
cg11263420	19	50019310	F	FCGRT;FCGRT	-0.139347	0.0293888	-4.7415	2.12e-06	0.00356143	-0.14283	0.0308682	-4.62709	3.71e-06	0.00316858	-0.234616	0.0751011	-3.124	0.00178409	0.104615	-0.232622	0.0762154	-3.05216	0.00227197	0.0745646	-0.230234	0.0997731	-2.30758	0.0210227	0.0245159	-0.172239	0.0926409	-1.85922	0.0629965	0.037241
cg08471846	19	799621	R	PTBP1;PTBP1;PTBP1;PTBP1	-0.106966	0.0225766	-4.73791	2.16e-06	0.00655478	-0.101647	0.0238556	-4.26091	2.04e-05	0.00556518	-0.171377	0.0955784	-1.79305	0.0729655	1.8389e-05	-0.179589	0.103018	-1.74328	0.0812848	1.31193e-05	-0.181609	0.0541769	-3.35215	0.000801877	0.0560625	-0.147898	0.0585207	-2.52729	0.0114948	0.103973
cg11341610	19	13050931	R	CALR	-0.167348	0.0353433	-4.73492	2.19e-06	4.46e-05	-0.159942	0.0357443	-4.47461	7.65e-06	8.87e-05	-0.261806	0.0827201	-3.16496	0.00155104	0.00134622	-0.265855	0.0895399	-2.96913	0.00298649	0.00105425	-0.121737	0.0838882	-1.45118	0.146729	0.00962601	-0.0755407	0.0714642	-1.05704	0.290492	0.0351678
cg14480266	11	23134523	F		-0.109138	0.023053	-4.73424	2.2e-06	0.0147456	-0.102011	0.0239413	-4.2609	2.04e-05	0.0254356	-0.115432	0.0483984	-2.38504	0.0170773	0.0397472	-0.0952605	0.0469602	-2.02854	0.0425055	0.0969822	-0.113077	0.0708915	-1.59507	0.110696	0.0123372	-0.091887	0.0709513	-1.29507	0.195296	0.0196557
cg01599633	17	65372452	R	PITPNC1;PITPNC1	-0.123456	0.0260805	-4.73366	2.21e-06	0.00184155	-0.13048	0.0268092	-4.867	1.13e-06	0.00201555	-0.168449	0.0478542	-3.52005	0.000431468	0.563014	-0.176194	0.0491294	-3.58634	0.000335355	0.711343	-0.172558	0.103246	-1.67133	0.0946556	0.000551147	-0.166732	0.110336	-1.51112	0.130757	0.00057443
cg13270625	18	21452819	F	LAMA3;LAMA3;LAMA3;LAMA3	0.208589	0.0440692	4.73322	2.21e-06	1.21e-05	0.19557	0.0456144	4.28747	1.81e-05	1.45e-05	0.286825	0.0872999	3.28552	0.00101795	0.00956746	0.343393	0.111626	3.07628	0.00209602	0.00130049	0.120679	0.0694775	1.73696	0.0823949	0.226736	0.00664552	0.122738	0.0541438	0.956821	0.00705333
cg22810489	19	45927585	F	ERCC1;ERCC1;ERCC1	-0.159524	0.0337256	-4.73006	2.24e-06	0.000261339	-0.171783	0.0392489	-4.37675	1.2e-05	6.91e-05	-0.108	0.0562768	-1.91909	0.0549726	0.0474983	-0.130966	0.0809247	-1.61837	0.105584	0.00811661	-0.196258	0.122977	-1.5959	0.110512	0.000221667	-0.172086	0.133773	-1.2864	0.198303	0.000237653
cg27383859	3	122830175	F	PDIA5;PDIA5	0.118835	0.0251212	4.73047	2.24e-06	0.00337303	0.119863	0.0267685	4.47778	7.54e-06	0.00262604	0.11705	0.04968	2.35607	0.0184695	0.0956333	0.14098	0.0506277	2.78464	0.00535866	0.355787	0.154877	0.06683	2.31748	0.0204777	0.0330026	0.121843	0.0613654	1.98554	0.0470845	0.163686
cg17434062	1	17312704	R	ATP13A2;ATP13A2;ATP13A2	-0.107107	0.0226457	-4.72969	2.25e-06	0.00343818	-0.110435	0.025565	-4.31976	1.56e-05	0.00167636	-0.13066	0.0435121	-3.00285	0.00267464	0.0660539	-0.131164	0.0486863	-2.69406	0.00705881	0.0381803	-0.0274644	0.0537975	-0.510513	0.609692	0.059076	-0.031017	0.0579954	-0.534818	0.592776	0.0473834
cg21640432	19	35939561	F	FFAR2	-0.138216	0.0292289	-4.72876	2.26e-06	0.012381	-0.140799	0.0298581	-4.71562	2.41e-06	0.0135398	-0.145041	0.087672	-1.65436	0.0980545	0.0332675	-0.167805	0.0954748	-1.75759	0.0788178	0.0261495	-0.175377	0.0954168	-1.83801	0.0660606	0.0339788	-0.100483	0.0762975	-1.31699	0.187842	0.0761173
cg01437204	1	202130344	F	PTPN7;PTPN7	-0.159907	0.0338346	-4.72615	2.29e-06	0.000174457	-0.164704	0.0354549	-4.64545	3.39e-06	0.000228788	-0.179548	0.0567348	-3.16469	0.0015525	0.04447	-0.1934	0.0659961	-2.93048	0.00338443	0.0268676	-0.210989	0.0958316	-2.20166	0.0276892	0.00406556	-0.186461	0.100632	-1.85289	0.0638976	0.00602427
cg15812586	7	139953117	R		-0.160186	0.0338972	-4.72564	2.29e-06	0.000373683	-0.149133	0.0358784	-4.15662	3.23e-05	0.000394408	-0.187318	0.0608386	-3.07893	0.00207747	0.116804	-0.157759	0.0623269	-2.53115	0.011369	0.285819	-0.150317	0.104146	-1.44332	0.148931	0.00680163	-0.0750883	0.0688858	-1.09004	0.275696	0.0669356
cg02734505	12	54763081	R	ZNF385A;ZNF385A;ZNF385A	-0.106185	0.0224711	-4.7254	2.3e-06	0.00433024	-0.1079	0.0249063	-4.33222	1.48e-05	0.00281255	-0.102357	0.0500911	-2.04341	0.0410117	0.030706	-0.0969174	0.0528729	-1.83303	0.0667986	0.0308028	-0.0718076	0.0531567	-1.35087	0.176738	0.109749	-0.0534046	0.0578121	-0.923761	0.355611	0.148986
cg24708145	5	134780343	R	C5orf20;C5orf20	0.125317	0.0265332	4.72305	2.32e-06	0.00224237	0.136492	0.0280789	4.86102	1.17e-06	0.00187045	0.246837	0.0507504	4.86374	1.15187e-06	0.1246	0.243973	0.0518041	4.70953	2.48294e-06	0.120375	0.104961	0.0610333	1.71974	0.0854801	0.47281	0.108406	0.0638106	1.69886	0.0893451	0.303654
cg18608055	19	1130866	R	SBNO2;SBNO2	-0.159249	0.0337248	-4.722	2.34e-06	0.000228225	-0.164872	0.0390881	-4.21797	2.47e-05	2.44e-05	-0.244548	0.107114	-2.28306	0.0224269	4.89571e-05	-0.243198	0.110347	-2.20394	0.0275284	4.79427e-05	-0.123908	0.0636078	-1.948	0.0514147	0.0628723	-0.132447	0.0785533	-1.68608	0.0917799	0.0272065
cg18625627	14	81426015	F	TSHR;TSHR;TSHR	0.114811	0.0243271	4.71948	2.36e-06	0.00959729	0.116372	0.0252032	4.61735	3.89e-06	0.00835665	0.0633432	0.0496363	1.27615	0.201904	0.132131	0.0595226	0.0512787	1.16076	0.245738	0.109325	0.227185	0.0779128	2.91589	0.00354674	0.0143012	0.174808	0.0615705	2.83915	0.00452346	0.0948203
cg16392942	16	89909677	R	SPIRE2	-0.135499	0.0287293	-4.7164	2.4e-06	0.00437081	-0.144698	0.0291809	-4.95866	7.1e-07	0.00860633	-0.145193	0.0728147	-1.99401	0.0461507	0.10937	-0.260339	0.114788	-2.268	0.0233294	0.00523095	-0.201922	0.0730194	-2.76532	0.00568667	0.684321	-0.193703	0.0749341	-2.58497	0.00973862	0.697523
cg03832522	2	218898668	F		-0.110303	0.02339	-4.71584	2.41e-06	0.00512829	-0.110266	0.0240909	-4.57707	4.72e-06	0.00434337	-0.202771	0.0509657	-3.97858	6.93285e-05	0.037503	-0.197795	0.0594245	-3.3285	0.000873139	0.0205286	-0.11759	0.0563056	-2.08842	0.0367597	0.0874395	-0.0874274	0.0589644	-1.48272	0.13815	0.213106
cg00711496	19	50191497	R	C19orf76;PRMT1;PRMT1;PRMT1	-0.101249	0.0215031	-4.70856	2.49e-06	0.0694092	-0.0992937	0.0226333	-4.38706	1.15e-05	0.0160802	-0.0700847	0.0407907	-1.71815	0.0857687	0.233853	-0.0630386	0.042164	-1.49508	0.134893	0.260682	-0.104984	0.0514204	-2.04168	0.041183	0.0555348	-0.106538	0.0701006	-1.51978	0.128565	0.0171144
cg23691006	17	1510666	F	SLC43A2	-0.164108	0.0348511	-4.70883	2.49e-06	0.00020975	-0.15652	0.0393146	-3.98121	6.86e-05	8.65e-05	-0.162051	0.058372	-2.77618	0.0055002	0.113921	-0.156014	0.0597777	-2.6099	0.00905678	0.124214	-0.134108	0.108241	-1.23897	0.215356	0.00290957	-0.0429663	0.0852062	-0.504262	0.614077	0.026829
cg01644741	20	47896888	R	MIR1259;SNORD12B;C20orf199;C20orf199;SNORD12;C20orf199	-0.114349	0.0242948	-4.70672	2.52e-06	0.00434881	-0.112516	0.0257362	-4.3719	1.23e-05	0.00380697	-0.19479	0.0531628	-3.66402	0.000248286	0.0904726	-0.20916	0.0689334	-3.03423	0.00241151	0.0157343	-0.0790904	0.0768845	-1.02869	0.303625	0.0135421	-0.037308	0.0694257	-0.537381	0.591004	0.0353796
cg05492306	19	45927594	F	ERCC1;ERCC1;ERCC1	-0.179776	0.0382004	-4.70612	2.52e-06	6.85e-05	-0.194457	0.0434437	-4.47607	7.6e-06	2.3e-05	-0.199588	0.0666974	-2.99244	0.00276755	0.0288192	-0.220585	0.0900253	-2.45025	0.0142757	0.00461805	-0.252721	0.0728962	-3.46686	0.000526576	0.0339466	-0.232969	0.0750978	-3.10221	0.00192085	0.0395821
cg15681239	3	38080203	R	DLEC1;DLEC1	-0.129489	0.0275256	-4.70431	2.55e-06	0.000851948	-0.146756	0.0277327	-5.29182	1.21e-07	0.00133297	-0.19756	0.0513578	-3.84674	0.0001197	0.0386747	-0.198505	0.0699966	-2.83593	0.00456932	0.00806364	-0.0240105	0.0716463	-0.335125	0.737531	0.0161751	-0.0424382	0.0836703	-0.507208	0.612009	0.0103836
cg22607339	1	43803159	F	MPL	-0.113878	0.0242173	-4.70235	2.57e-06	0.0208255	-0.12516	0.0278041	-4.50149	6.75e-06	0.00193241	-0.106145	0.0484469	-2.19096	0.0284544	0.133022	-0.0962721	0.0495092	-1.94453	0.0518315	0.193756	-0.166716	0.0591615	-2.81799	0.00483258	0.0426768	-0.174586	0.0634518	-2.75148	0.00593266	0.0440971
cg00832457	12	32287236	R	BICD1;BICD1	-0.138756	0.029523	-4.69994	2.6e-06	0.00060452	-0.152433	0.0316637	-4.81413	1.48e-06	0.000506436	-0.204295	0.0505582	-4.04079	5.3272e-05	0.0906919	-0.199524	0.0527029	-3.78582	0.000153201	0.0827451	-0.116746	0.0882821	-1.32242	0.186029	0.00283553	-0.108062	0.0998341	-1.08241	0.279069	0.00263162
cg01979157	1	2161013	F	SKI	-0.124312	0.0264753	-4.69541	2.66e-06	0.000711586	-0.118682	0.0267972	-4.42888	9.47e-06	0.00110144	-0.176101	0.0759512	-2.31861	0.0204162	0.00055042	-0.13619	0.0667223	-2.04115	0.0412364	0.00531658	-0.224828	0.060514	-3.7153	0.000202966	0.0284961	-0.190773	0.0613976	-3.10718	0.00188885	0.036486
cg03143849	11	2904951	R	CDKN1C;CDKN1C;CDKN1C	-0.126553	0.0269543	-4.69509	2.66e-06	0.00217505	-0.138838	0.0377805	-3.67485	0.000237985	3.28e-05	-0.146035	0.0673337	-2.16882	0.0300964	0.0138152	-0.169439	0.0874974	-1.9365	0.0528062	0.00173902	-0.204133	0.0582531	-3.50425	0.000457896	0.16758	-0.195654	0.0613704	-3.18808	0.00143221	0.170543
cg18661379	10	104393081	F	SUFU	-0.156121	0.0332576	-4.6943	2.68e-06	0.000336954	-0.144592	0.0336258	-4.30003	1.71e-05	0.000537346	-0.24444	0.0576439	-4.24052	2.23006e-05	0.0413982	-0.215417	0.0564519	-3.81595	0.000135662	0.0871798	-0.112889	0.0940955	-1.19972	0.230247	0.00607102	-0.0657532	0.0841225	-0.781636	0.434429	0.022275
cg16024530	11	128673534	R	FLI1;FLI1	-0.189592	0.0404233	-4.69016	2.73e-06	0.000188378	-0.199029	0.0433686	-4.58925	4.45e-06	0.000134678	-0.184194	0.068127	-2.70368	0.0068576	0.613789	-0.202373	0.0691829	-2.92518	0.00344257	0.0836121	-0.383497	0.100255	-3.8252	0.000130664	0.0248551	-0.315053	0.0755817	-4.16837	3.06782e-05	0.0673258
cg23648810	10	30337992	F	KIAA1462	0.108581	0.0231553	4.68923	2.74e-06	0.00353759	0.105965	0.0248307	4.26749	1.98e-05	0.00296081	0.0749066	0.0561557	1.33391	0.182234	0.0138657	0.0765282	0.066721	1.14699	0.251387	0.00542742	0.0601368	0.0531304	1.13187	0.257688	0.0943139	0.0411347	0.0567269	0.725136	0.468368	0.106287
cg11885433	17	47633686	R		-0.107976	0.0230376	-4.68695	2.77e-06	0.00335647	-0.120799	0.0246742	-4.89574	9.79e-07	0.00236442	-0.161368	0.0799471	-2.01843	0.0435462	0.000233036	-0.160521	0.0817774	-1.9629	0.0496579	0.00025584	-0.0968899	0.0529379	-1.83026	0.0672115	0.0878919	-0.118287	0.0634758	-1.8635	0.0623925	0.0290776
cg13158272	14	74257174	R		-0.153809	0.0328141	-4.68728	2.77e-06	8.97e-05	-0.174596	0.0389719	-4.48005	7.46e-06	8.68e-06	-0.130382	0.0845752	-1.54161	0.123168	0.000336271	-0.108284	0.0805415	-1.34445	0.178803	0.00143304	-0.190078	0.0937823	-2.02679	0.0426834	0.0013158	-0.237866	0.107554	-2.21159	0.0269947	0.000692946
cg19267254	1	15828075	R	CASP9;CASP9	-0.109391	0.0233433	-4.68618	2.78e-06	0.00471527	-0.108663	0.0246157	-4.41438	1.01e-05	0.00473568	-0.160072	0.0693131	-2.30941	0.0209208	0.00547379	-0.133921	0.0662824	-2.02046	0.0433361	0.0131067	-0.0992734	0.0544811	-1.82216	0.0684303	0.232335	-0.0861205	0.0587517	-1.46584	0.142693	0.106103
cg14219900	1	156119542	R		0.103456	0.0220824	4.68502	2.8e-06	0.00987946	0.0972051	0.0232194	4.18638	2.83e-05	0.00884187	0.114505	0.0433953	2.63864	0.00832387	0.269123	0.121038	0.0447518	2.70466	0.00683742	0.315875	0.222133	0.096415	2.30393	0.0212268	0.0002582	0.194409	0.0934697	2.07991	0.0375336	0.00222354
cg00871610	21	37093012	R	MIR802	-0.113699	0.0242742	-4.68393	2.81e-06	0.00178458	-0.130571	0.0325557	-4.0107	6.05e-05	7.54e-05	-0.158806	0.0440022	-3.60904	0.000307334	0.147302	-0.15786	0.0511537	-3.086	0.00202867	0.0302192	-0.149081	0.0993845	-1.50005	0.133603	0.000185628	-0.171313	0.111048	-1.54269	0.122906	0.000114981
cg13636952	7	142447956	F		0.124508	0.0265795	4.68438	2.81e-06	0.00062164	0.140376	0.031629	4.43822	9.07e-06	0.000113145	0.104111	0.0553063	1.88244	0.0597767	0.0129308	0.133751	0.0693781	1.92786	0.0538732	0.00309244	0.184531	0.0514463	3.58688	0.000334662	0.379425	0.206602	0.0558169	3.70143	0.000214389	0.227888
cg03594078	8	22131675	F	PIWIL2;PIWIL2	-0.169562	0.0362221	-4.68117	2.85e-06	0.000464085	-0.17783	0.0346879	-5.12656	2.95e-07	0.00113681	-0.219577	0.0683824	-3.21102	0.00132264	0.0953613	-0.262055	0.0697537	-3.75687	0.000172053	0.0694787	-0.188978	0.074355	-2.54157	0.0110357	0.0423879	-0.15815	0.0879431	-1.79833	0.0721253	0.0310519
cg16554164	1	32410678	R		-0.107047	0.0229087	-4.67276	2.97e-06	0.00643011	-0.106913	0.02407	-4.44177	8.92e-06	0.00506162	-0.219375	0.0444892	-4.93096	8.18252e-07	0.144368	-0.247882	0.0639021	-3.87908	0.000104852	0.00975764	-0.119553	0.072662	-1.64533	0.0999013	0.0138287	-0.07706	0.0837529	-0.920088	0.357527	0.00992656
cg27209729	11	64428925	F	NRXN2;NRXN2	-0.111526	0.0238698	-4.67228	2.98e-06	0.0137577	-0.111901	0.024908	-4.49257	7.04e-06	0.0117704	-0.153621	0.0595787	-2.57845	0.00992454	0.0157121	-0.179132	0.0848865	-2.11025	0.0348366	0.000862417	-0.107381	0.0914908	-1.17368	0.240525	0.00132128	-0.08011	0.0891388	-0.89871	0.368807	0.00425654
cg01542384	3	50284305	F	GNAI2;GNAI2	-0.111515	0.023883	-4.66923	3.02e-06	0.0202289	-0.116428	0.0252164	-4.61715	3.89e-06	0.00911642	-0.101456	0.0477807	-2.12337	0.0337227	0.0785184	-0.0894177	0.0494233	-1.80922	0.0704164	0.0744954	-0.198606	0.0562766	-3.52911	0.000416965	0.0723373	-0.197951	0.0784635	-2.52284	0.0116411	0.0197359
cg18463607	4	56718320	F	EXOC1;EXOC1;EXOC1	0.13195	0.0282641	4.66845	3.03e-06	0.0121914	0.12456	0.0353017	3.52845	0.000418001	0.00101957	0.198741	0.0689257	2.88341	0.00393393	0.0769034	0.207092	0.0698457	2.96499	0.00302693	0.0918817	0.103783	0.074357	1.39574	0.162794	0.499866	0.00856916	0.108433	0.0790276	0.937011	0.0223092
cg06974662	1	8277080	F		-0.118276	0.025336	-4.66828	3.04e-06	0.00138995	-0.122626	0.0252407	-4.85828	1.18e-06	0.00201286	-0.101686	0.0434866	-2.33833	0.0193703	0.248277	-0.101755	0.0441837	-2.30301	0.0212785	0.246181	-0.136744	0.0537663	-2.54331	0.0109807	0.0485424	-0.131722	0.0555238	-2.37235	0.0176754	0.0514828
cg17820878	1	27440463	R	SLC9A1	0.124356	0.0266446	4.66723	3.05e-06	0.00394561	0.112546	0.0273171	4.11998	3.79e-05	0.0110792	0.239288	0.0610398	3.9202	8.84765e-05	0.100922	0.227383	0.0620019	3.66736	0.000245072	0.181984	0.0834007	0.119508	0.697867	0.48526	0.00284963	0.0456441	0.114012	0.400345	0.688902	0.0073573
cg05927789	2	47171414	R	TTC7A	0.114513	0.0245554	4.66344	3.11e-06	0.0977592	0.115938	0.0254593	4.55386	5.27e-06	0.0770514	0.109503	0.0556386	1.96811	0.0490556	0.034885	0.142929	0.0757311	1.88733	0.0591165	0.00671396	0.0729716	0.0704588	1.03566	0.300359	0.0249925	0.0560556	0.0737082	0.760507	0.446951	0.03114
cg18157896	20	2795593	F	C20orf141;LOC100288797	-0.110197	0.023638	-4.66186	3.13e-06	0.0096347	-0.108739	0.0247317	-4.39676	1.1e-05	0.00944571	-0.0839461	0.0581317	-1.44407	0.14872	0.0249978	-0.0864999	0.0612603	-1.41201	0.157948	0.0245947	-0.0886498	0.0790257	-1.12178	0.261954	0.00838133	-0.0989728	0.0977604	-1.0124	0.311346	0.00291695
cg03055520	11	121460793	F	SORL1	-0.135482	0.0290627	-4.66171	3.14e-06	0.00362872	-0.151677	0.0459009	-3.30445	0.000951622	4.63e-05	-0.113539	0.0689149	-1.64752	0.0994503	0.124809	-0.143299	0.0862416	-1.6616	0.0965934	0.0231143	-0.218793	0.125595	-1.74205	0.081499	0.00345276	-0.328975	0.191596	-1.71702	0.085975	4.43566e-05
cg26954174	16	50730813	R	NOD2	-0.144705	0.0310602	-4.65886	3.18e-06	0.0005875	-0.126072	0.0311267	-4.05029	5.12e-05	0.00108093	-0.184354	0.0548266	-3.3625	0.000772412	0.073737	-0.159921	0.0563745	-2.83677	0.00455724	0.262604	-0.15281	0.097854	-1.56161	0.118379	0.00322882	-0.0777943	0.0786684	-0.988888	0.322718	0.0265115
cg19869035	7	2653955	R	IQCE;IQCE	-0.137519	0.0295277	-4.65729	3.2e-06	0.00470314	-0.138428	0.0298808	-4.63267	3.61e-06	0.00423006	-0.176843	0.0770902	-2.29397	0.0217921	0.153986	-0.203139	0.0878568	-2.31216	0.0207691	0.0331712	-0.186739	0.0722012	-2.58637	0.00969932	0.143948	-0.167086	0.0737007	-2.26709	0.023385	0.195041
cg02656560	17	19967600	F		-0.178441	0.0383211	-4.65648	3.22e-06	4.24e-05	-0.190415	0.0414629	-4.59241	4.38e-06	3.8e-05	-0.189391	0.0579524	-3.26805	0.00108292	0.0512017	-0.230178	0.0948135	-2.4277	0.015195	0.00242869	-0.163757	0.0832483	-1.96709	0.0491731	0.020372	-0.137164	0.0901097	-1.52219	0.127962	0.0224405
cg24057710	11	126311095	F	KIRREL3;KIRREL3	-0.112275	0.0241134	-4.65613	3.22e-06	0.0210546	-0.110721	0.0247641	-4.47102	7.78e-06	0.0196058	-0.125777	0.0523571	-2.4023	0.0162923	0.0373583	-0.107722	0.0490468	-2.19631	0.0280696	0.0930929	-0.0987597	0.0903221	-1.09342	0.274211	0.00365566	-0.0618806	0.0815972	-0.758367	0.448231	0.0142779
cg22434506	12	6657818	F	IFFO1;IFFO1;IFFO1	0.110612	0.0237618	4.65502	3.24e-06	0.115804	0.119505	0.0240323	4.97271	6.6e-07	0.00751965	0.0622332	0.0470069	1.32392	0.185531	0.285162	0.0752364	0.0474469	1.5857	0.112808	0.144226	0.209471	0.0599304	3.49523	0.000473648	0.068581	0.257325	0.0752538	3.41943	0.000627526	0.0244215
cg09349128	22	50327986	R		-0.134534	0.0289086	-4.65377	3.26e-06	0.000867893	-0.144859	0.0304061	-4.76413	1.9e-06	0.000923934	-0.123122	0.0656304	-1.876	0.0606559	0.0103073	-0.141878	0.0768556	-1.84604	0.0648867	0.00427364	-0.245136	0.0580205	-4.22499	2.38948e-05	0.049611	-0.275715	0.0621957	-4.43302	9.29216e-06	0.0948849
cg27050612	17	46133198	F	NFE2L1	-0.175204	0.0376488	-4.65364	3.26e-06	0.000312315	-0.181963	0.0402514	-4.52065	6.16e-06	0.00024734	-0.184121	0.0690794	-2.66535	0.00769073	0.0468782	-0.30852	0.125498	-2.45837	0.0139568	0.000549425	-0.207962	0.0675784	-3.07735	0.00208849	0.124682	-0.195286	0.0713715	-2.73619	0.0062155	0.130369
cg26768584	3	18480242	R	SATB1;SATB1	0.152781	0.0328354	4.65294	3.27e-06	0.000736545	0.147764	0.0354992	4.16245	3.15e-05	0.000515847	0.213536	0.0768169	2.77981	0.0054391	0.0172154	0.171714	0.0697646	2.46133	0.0138422	0.0349931	0.0959763	0.0666659	1.43966	0.149963	0.0646756	0.0633617	0.0698298	0.907374	0.364209	0.14279
cg25371036	11	94500749	R	AMOTL1	-0.137072	0.0294617	-4.65255	3.28e-06	0.000614855	-0.143339	0.0305911	-4.68567	2.79e-06	0.00061217	-0.146121	0.049284	-2.96488	0.00302803	0.09446	-0.121844	0.0507498	-2.40087	0.0163559	0.194218	-0.116699	0.122309	-0.954133	0.340016	2.90007e-05	-0.129664	0.12931	-1.00274	0.315987	3.51546e-05
cg11881599	12	92814084	R	CLLU1OS;CLLU1;CLLU1	0.109872	0.0236373	4.64826	3.35e-06	0.0129756	0.119203	0.0242764	4.91026	9.1e-07	0.00795365	0.08986	0.0511387	1.75718	0.0788869	0.0397966	0.110722	0.049566	2.23382	0.0254948	0.113783	0.149215	0.0958355	1.55699	0.119473	0.00193532	0.134806	0.09347	1.44223	0.149236	0.00434461
cg12305431	7	27157855	R	HOXA3;HOXA3	0.122423	0.026343	4.64727	3.36e-06	0.00133308	0.132018	0.0292133	4.5191	6.21e-06	0.000484152	0.141669	0.0489363	2.89497	0.00379192	0.0391098	0.163741	0.0460896	3.55266	0.000381354	0.0518267	0.12961	0.0595834	2.17527	0.0296095	0.042484	0.194373	0.0983575	1.97618	0.048134	0.00172256
cg07626482	19	47289503	F	SLC1A5;SLC1A5;SLC1A5	-0.176952	0.038093	-4.64527	3.4e-06	3.11e-06	-0.186779	0.0428315	-4.36078	1.3e-05	5.69e-07	-0.247425	0.0788821	-3.13664	0.00170893	0.000661247	-0.253553	0.0865484	-2.92961	0.00339383	0.000384073	-0.205055	0.112272	-1.82641	0.0677879	9.80807e-05	-0.180993	0.110758	-1.63413	0.102231	0.000547209
cg08233235	19	55898727	R	RPL28;RPL28;RPL28;RPL28	-0.108201	0.0232997	-4.64388	3.42e-06	0.00762891	-0.0984037	0.0242958	-4.05023	5.12e-05	0.020945	-0.167753	0.0618184	-2.71365	0.00665464	0.0123173	-0.130627	0.0498175	-2.62211	0.00873872	0.0482345	-0.142176	0.107798	-1.31891	0.187199	0.000114277	-0.075789	0.0577152	-1.31315	0.189131	0.0613879
cg27073066	19	2169160	R	DOT1L	-0.15457	0.0332878	-4.64345	3.43e-06	0.000692872	-0.154909	0.0375911	-4.1209	3.77e-05	0.000388051	-0.188131	0.0680586	-2.76425	0.00570533	0.0367522	-0.200359	0.0834433	-2.40114	0.016344	0.0155398	-0.118713	0.0827057	-1.43536	0.151185	0.0280425	-0.0692326	0.0705669	-0.981092	0.326548	0.062355
cg12474798	10	64565772	R	ADO;ADO	-0.115999	0.0249917	-4.64149	3.46e-06	0.00162682	-0.119792	0.0284815	-4.20596	2.6e-05	0.000623256	-0.166502	0.0744359	-2.23685	0.0252963	0.00114883	-0.127403	0.0572457	-2.22555	0.0260444	0.0202478	-0.136266	0.0826755	-1.6482	0.0993122	0.00323254	-0.121364	0.0892549	-1.35974	0.173911	0.00346278
cg18524934	2	97164073	F	NEURL3	-0.102928	0.0221776	-4.64106	3.47e-06	0.0125862	-0.11124	0.0227626	-4.88697	1.02e-06	0.0244579	-0.137807	0.0432929	-3.18313	0.0014569	0.161461	-0.149648	0.0440521	-3.39707	0.00068112	0.196249	-0.0929357	0.0536545	-1.73211	0.0832535	0.0569503	-0.0998651	0.0556072	-1.7959	0.0725104	0.061921
cg00252813	12	6642229	F	GAPDH	-0.167565	0.0361382	-4.63679	3.54e-06	0.000142522	-0.166388	0.0382698	-4.34777	1.38e-05	0.000146992	-0.23289	0.0722886	-3.22167	0.00127447	0.0163884	-0.23366	0.0825831	-2.82939	0.00466363	0.00885771	-0.186734	0.0954361	-1.95664	0.0503896	0.00951764	-0.124705	0.0984858	-1.26622	0.205434	0.012368
cg03242028	9	35754421	R	MSMP	-0.103643	0.0223518	-4.6369	3.54e-06	0.0375165	-0.0990744	0.0231694	-4.27608	1.9e-05	0.0495764	-0.0995826	0.0466666	-2.13392	0.0328496	0.0373436	-0.0665366	0.0440325	-1.51108	0.130769	0.470494	-0.088454	0.0533718	-1.65732	0.0974552	0.083726	-0.07059	0.0565399	-1.2485	0.211848	0.114538
cg23664926	11	44642868	R		-0.119542	0.0257819	-4.63666	3.54e-06	0.000597348	-0.123955	0.0272977	-4.54085	5.6e-06	0.000533552	-0.0731833	0.0547219	-1.33737	0.181102	0.0136512	-0.0512088	0.0519172	-0.986356	0.323958	0.0255165	-0.0925739	0.053108	-1.74313	0.0813115	0.0402567	-0.0979639	0.0566413	-1.72955	0.083711	0.0415194
cg06688733	5	42813842	R		0.110714	0.0238807	4.63611	3.55e-06	0.00475372	0.10338	0.0246959	4.18613	2.84e-05	0.00736251	0.150259	0.0465384	3.2287	0.00124353	0.335875	0.150426	0.0475088	3.16629	0.00154399	0.334279	0.000394351	0.0714984	0.00551553	0.995599	0.0230098	0.00169126	0.084425	0.0200327	0.984017	0.0138568
cg18865207	1	160765919	R	LY9;LY9	0.144202	0.0311094	4.63532	3.56e-06	0.0012634	0.143679	0.0327713	4.38429	1.16e-05	0.00109193	0.257726	0.0938191	2.74706	0.00601329	0.0027018	0.276601	0.0946939	2.921	0.00348905	0.00421373	0.225305	0.0660058	3.41342	0.000641532	0.135865	0.197023	0.069475	2.83589	0.00456984	0.0924034
cg20664247	1	2345475	R	PEX10;PEX10	-0.110052	0.0237412	-4.63551	3.56e-06	0.00799756	-0.128816	0.0284811	-4.52285	6.1e-06	0.00125476	-0.163938	0.0550944	-2.97558	0.00292436	0.0253132	-0.16193	0.0614432	-2.63544	0.00840287	0.0171314	-0.192162	0.0551196	-3.48627	0.000489809	0.202635	-0.199518	0.0581412	-3.43161	0.000600017	0.146526
cg00371134	1	77912654	F	AK5;AK5	0.10951	0.0236351	4.63337	3.6e-06	0.0655499	0.117869	0.0243921	4.83228	1.35e-06	0.00799329	0.150952	0.0478657	3.15366	0.00161235	0.0975927	0.166539	0.048881	3.40703	0.000656731	0.095877	0.128402	0.0627709	2.04556	0.0407997	0.0376898	0.104461	0.059998	1.74107	0.0816715	0.0594293
cg08755130	6	29705878	F	LOC285830;LOC285830	-0.156542	0.0337979	-4.6317	3.63e-06	6.69e-05	-0.154509	0.0350218	-4.41179	1.03e-05	8.79e-05	-0.170044	0.0521774	-3.25896	0.00111821	0.0428954	-0.148683	0.0529106	-2.81008	0.00495297	0.047176	-0.159225	0.0789313	-2.01726	0.0436688	0.00958273	-0.131882	0.0758773	-1.7381	0.0821929	0.0226121
cg07195577	17	27052828	R	TLCD1;TLCD1	-0.129261	0.0279165	-4.63027	3.65e-06	0.000279754	-0.147339	0.0326337	-4.51494	6.33e-06	4.22e-05	-0.171279	0.0435838	-3.92987	8.49929e-05	0.0811237	-0.189956	0.0454855	-4.17618	2.96442e-05	0.0472427	-0.126872	0.0934223	-1.35804	0.17445	0.000667565	-0.146711	0.104397	-1.40532	0.159927	0.000394964
cg22304262	19	47287778	F	SLC1A5;SLC1A5;SLC1A5	-0.17203	0.0371614	-4.62926	3.67e-06	6.1e-06	-0.193385	0.0441516	-4.38002	1.19e-05	2.32e-07	-0.212866	0.0655847	-3.24567	0.00117175	0.00769668	-0.245443	0.0847613	-2.8957	0.00378316	0.000714912	-0.170864	0.0776251	-2.20115	0.0277254	0.00703533	-0.185902	0.0893467	-2.08068	0.0374635	0.00366713
cg21245652	2	95691051	F	MAL;MAL;MAL;MAL	-0.107155	0.0231546	-4.62783	3.7e-06	0.00955494	-0.119379	0.0323487	-3.69038	0.000223916	0.000184155	-0.147499	0.0466744	-3.16016	0.00157681	0.0645454	-0.139349	0.047779	-2.91654	0.0035394	0.0863983	-0.0987666	0.0566545	-1.74331	0.0812788	0.0806126	-0.13089	0.0689586	-1.8981	0.0576824	0.0320439
cg26565544	7	101361527	R		-0.145077	0.0313767	-4.62371	3.77e-06	0.00211365	-0.156661	0.0372058	-4.21067	2.55e-05	0.000566919	-0.189739	0.0691104	-2.74544	0.00604297	0.133893	-0.218012	0.097199	-2.24294	0.0249004	0.0105814	-0.232867	0.0705943	-3.29866	0.00097146	0.053137	-0.236617	0.0830352	-2.8496	0.00437746	0.0407841
cg14494596	3	48542040	F	SHISA5	-0.114428	0.0247558	-4.62228	3.8e-06	0.00871265	-0.12096	0.0272528	-4.43845	9.06e-06	0.00288053	-0.196529	0.0634858	-3.09565	0.00196385	0.0184728	-0.16018	0.05438	-2.94557	0.00322358	0.059037	-0.229706	0.0584028	-3.93314	8.3844e-05	0.0763512	-0.239824	0.0623339	-3.8474	0.000119376	0.0509215
cg01355392	20	62679255	R	SOX18	-0.0986715	0.0213519	-4.6212	3.82e-06	0.0104685	-0.110604	0.025102	-4.40617	1.05e-05	0.00133811	-0.135096	0.0720362	-1.87539	0.0607395	0.000561518	-0.112171	0.0632567	-1.77327	0.0761836	0.00560371	-0.14848	0.0546059	-2.71912	0.00654555	0.0371963	-0.146201	0.0593555	-2.46314	0.0137728	0.0347765
cg08319238	19	45312525	F	BCAM;BCAM	-0.114305	0.0247405	-4.62016	3.83e-06	0.0252864	-0.129439	0.0257855	-5.01982	5.17e-07	0.00829328	-0.12657	0.0514387	-2.46059	0.0138708	0.139813	-0.134235	0.0531078	-2.5276	0.0114847	0.133916	-0.0686952	0.0888667	-0.773014	0.439514	0.00503809	-0.0815741	0.116838	-0.69818	0.485065	0.000744711
cg20180364	10	94448532	R	HHEX	-0.13823	0.0299184	-4.62023	3.83e-06	0.00327861	-0.141732	0.033102	-4.28169	1.85e-05	0.00193762	-0.161708	0.0706738	-2.28809	0.0221322	0.167494	-0.182166	0.077109	-2.36244	0.0181549	0.0390891	-0.164502	0.0862087	-1.90818	0.0563682	0.0365652	-0.110413	0.0707744	-1.56008	0.118742	0.0881167
cg18101140	11	67142001	R	LOC100130987;CLCF1;CLCF1	-0.132422	0.0286708	-4.61872	3.86e-06	0.00753634	-0.139308	0.02941	-4.73675	2.17e-06	0.0111171	-0.0896096	0.0986999	-0.9079	0.363931	0.00599162	-0.068843	0.104963	-0.65588	0.511901	0.00497424	-0.232671	0.0702319	-3.31289	0.000923373	0.341619	-0.249597	0.0729119	-3.42327	0.000618729	0.271519
cg21193011	3	12918015	F		-0.110659	0.023958	-4.61887	3.86e-06	0.0616201	-0.117037	0.0244529	-4.78622	1.7e-06	0.0147236	-0.120879	0.0478256	-2.5275	0.0114878	0.399561	-0.117353	0.0485242	-2.41845	0.0155869	0.429823	-0.0485438	0.0677253	-0.716776	0.473513	0.0288349	-0.0716061	0.0779966	-0.918067	0.358584	0.0175161
cg20329047	8	145514383	R	BOP1;HSF1	-0.103498	0.0224107	-4.61827	3.87e-06	0.00710857	-0.101562	0.0243054	-4.17856	2.93e-05	0.00296003	-0.201609	0.0694361	-2.90352	0.00368991	0.00219895	-0.145144	0.0455554	-3.18611	0.001442	0.0675611	-0.0603976	0.0964201	-0.6264	0.531053	0.000378345	-0.0661857	0.106559	-0.621117	0.534523	0.000235101
cg04742397	14	95986554	F		-0.10961	0.0237401	-4.61707	3.89e-06	0.0844194	-0.109217	0.025171	-4.33901	1.43e-05	0.0202969	-0.132673	0.0605481	-2.1912	0.0284371	0.0128574	-0.130371	0.0777381	-1.67706	0.0935313	0.00278718	-0.12878	0.0893806	-1.4408	0.14964	0.00325525	-0.132009	0.103063	-1.28086	0.200243	0.00303931
cg05944840	16	89401621	R	ANKRD11	-0.125619	0.0272216	-4.61468	3.94e-06	0.00905547	-0.136278	0.0276709	-4.92495	8.44e-07	0.00960213	-0.0901267	0.0597878	-1.50744	0.131697	0.196266	-0.0913912	0.0605778	-1.50866	0.131386	0.160717	-0.175983	0.0664539	-2.6482	0.00809206	0.0545252	-0.189534	0.068594	-2.76313	0.00572499	0.056219
cg16594502	15	40339900	R		-0.163701	0.0354935	-4.61215	3.99e-06	0.000230044	-0.18285	0.0408473	-4.47642	7.59e-06	7.46e-05	-0.175233	0.0612585	-2.86056	0.00422899	0.212268	-0.200974	0.0765623	-2.62498	0.0086654	0.0218193	-0.200744	0.0673096	-2.9824	0.00285995	0.051741	-0.194749	0.0750602	-2.59457	0.00947096	0.0457439
cg06357748	12	1025529	F	RAD52	0.119296	0.0258732	4.61078	4.01e-06	0.0010347	0.124229	0.0282077	4.4041	1.06e-05	0.00053428	0.15228	0.082931	1.83623	0.0663235	0.000238988	0.160645	0.0857179	1.87411	0.0609148	0.000259387	0.116274	0.0833649	1.39476	0.163088	0.00470555	0.121567	0.0890703	1.36484	0.172302	0.00370146
cg02942766	2	42328937	R		-0.0968787	0.0210164	-4.60968	4.03e-06	0.0220233	-0.101171	0.0220075	-4.59711	4.28e-06	0.0163253	-0.164179	0.0644125	-2.54887	0.0108074	0.00164351	-0.156032	0.0655872	-2.37901	0.0173594	0.00258033	-0.106122	0.0496906	-2.13566	0.0327073	0.641931	-0.119977	0.0532253	-2.25414	0.0241874	0.737024
cg23960707	17	56083289	R	SFRS1;SFRS1	-0.105549	0.0228977	-4.6096	4.03e-06	0.00500936	-0.0997592	0.0240854	-4.14189	3.44e-05	0.00487071	-0.133716	0.0673977	-1.98398	0.0472582	0.00389209	-0.118219	0.067574	-1.74947	0.0802102	0.00719274	-0.0520886	0.0913546	-0.57018	0.568556	0.00145314	-0.0276868	0.0932276	-0.29698	0.766481	0.00294081
cg17468563	1	12654900	F	DHRS3	-0.108207	0.0234804	-4.60839	4.06e-06	0.00356778	-0.116886	0.0237721	-4.91696	8.79e-07	0.00658438	-0.135467	0.0612606	-2.21132	0.0270135	0.0103694	-0.120955	0.0599329	-2.01818	0.0435723	0.0152524	-0.189335	0.0575717	-3.28868	0.00100658	0.0390855	-0.181335	0.0594691	-3.04922	0.00229433	0.0413269
cg17144149	17	46656572	F	HOXB4	-0.127347	0.027638	-4.60769	4.07e-06	0.000969526	-0.146833	0.0247294	-5.9376	2.89e-09	0.00462176	-0.112464	0.0492044	-2.28566	0.0222743	0.0502354	-0.117071	0.0550231	-2.12768	0.0333639	0.0362136	-0.083692	0.0543889	-1.53877	0.12386	0.0504119	-0.109032	0.0578828	-1.88366	0.0596105	0.084435
cg24807850	1	3165391	R	PRDM16;PRDM16	-0.131182	0.0284699	-4.60772	4.07e-06	0.000260234	-0.140781	0.031035	-4.53619	5.73e-06	0.000152661	-0.101849	0.0588299	-1.73125	0.0834073	0.00918045	-0.0765666	0.0494904	-1.5471	0.121839	0.0336697	-0.180529	0.0539287	-3.34755	0.000815296	0.139144	-0.192913	0.0568767	-3.39178	0.000694403	0.123502
cg24199006	10	106089203	R	ITPRIP	-0.144917	0.0314579	-4.60671	4.09e-06	0.000496123	-0.152624	0.0315943	-4.83074	1.36e-06	0.000770499	-0.144882	0.0590438	-2.4538	0.0141356	0.029027	-0.169494	0.058253	-2.90962	0.00361865	0.0354422	-0.205364	0.0602252	-3.40993	0.000649799	0.0708138	-0.177722	0.0629513	-2.82317	0.00475517	0.210819
cg23229770	2	129491004	R		-0.170891	0.0371049	-4.60563	4.11e-06	5.71e-05	-0.193758	0.0424453	-4.5649	5e-06	9.98e-06	-0.223972	0.070812	-3.16291	0.00156202	0.0145992	-0.298652	0.109611	-2.72465	0.00643698	0.000133837	-0.110876	0.0615097	-1.80258	0.0714541	0.149754	-0.134395	0.0648632	-2.07197	0.0382679	0.171737
cg08324925	5	131409159	F	CSF2	-0.132543	0.0287799	-4.60539	4.12e-06	0.000633394	-0.13877	0.0307623	-4.51103	6.45e-06	0.000460204	-0.16257	0.0588054	-2.76453	0.00570041	0.0189749	-0.15825	0.0613912	-2.57773	0.00994515	0.0179353	-0.0832378	0.0565398	-1.4722	0.140968	0.191587	-0.0660521	0.0589649	-1.12019	0.262631	0.307472
cg03367679	17	38183553	R	MED24;MED24;SNORD124	-0.101879	0.0221243	-4.60483	4.13e-06	0.0295634	-0.114855	0.0233209	-4.925	8.44e-07	0.0572025	-0.0780189	0.0429792	-1.81527	0.0694825	0.14132	-0.0880548	0.0468457	-1.87968	0.0601519	0.0414198	-0.121128	0.0717689	-1.68775	0.0914591	0.00941063	-0.122613	0.0815913	-1.50278	0.132897	0.00810215
cg20759281	12	21796914	R	LDHB	-0.126535	0.0274782	-4.60492	4.13e-06	0.00280696	-0.120628	0.0284662	-4.2376	2.26e-05	0.00268722	-0.160554	0.063011	-2.54803	0.0108334	0.0300003	-0.16866	0.0624411	-2.7011	0.00691101	0.0350806	-0.0841568	0.101744	-0.827143	0.408156	0.0030015	-0.0359063	0.115194	-0.311702	0.755267	0.00219435
cg10051935	19	58740549	R	ZNF544	-0.0973636	0.0211493	-4.60362	4.15e-06	0.0120015	-0.0942882	0.0221757	-4.25187	2.12e-05	0.0069067	-0.218286	0.0422473	-5.16687	2.38051e-07	0.196411	-0.1954	0.0435898	-4.4827	7.37031e-06	0.412927	-0.0180795	0.0945561	-0.191204	0.848366	0.000245589	0.000306234	0.104996	0.00291664	0.997673	0.000178843
cg17516330	15	74494781	R	STRA6;STRA6;STRA6;STRA6;STRA6	-0.0987291	0.0214603	-4.60055	4.21e-06	0.0113445	-0.106016	0.0221731	-4.78127	1.74e-06	0.0038459	-0.144968	0.040861	-3.54784	0.000388406	0.0535936	-0.139104	0.0416818	-3.33729	0.000846011	0.0668317	-0.0573168	0.0995628	-0.575685	0.564828	0.000174486	-0.0567911	0.103941	-0.546378	0.584806	0.000189311
cg19419291	5	95295965	R	ELL2	-0.12994	0.0282447	-4.60053	4.21e-06	0.000212788	-0.133072	0.0295183	-4.50813	6.54e-06	0.000201708	-0.104794	0.0432398	-2.42356	0.0153693	0.0846452	-0.12689	0.0444127	-2.85707	0.00427568	0.154355	-0.0784052	0.0895473	-0.875573	0.381262	0.000770762	-0.0661743	0.0839862	-0.787919	0.430744	0.00339169
cg20752878	17	7080538	F	ASGR1	-0.106878	0.0232317	-4.60051	4.21e-06	0.0580889	-0.11009	0.0239605	-4.59465	4.33e-06	0.043781	-0.170432	0.0461725	-3.6912	0.000223197	0.184915	-0.166741	0.0473326	-3.52274	0.000427105	0.160742	-0.12256	0.0586464	-2.08981	0.0366349	0.0394456	-0.133862	0.0790947	-1.69242	0.0905652	0.0097872
cg23014759	1	147059047	F	BCL9	0.138428	0.0300928	4.60003	4.22e-06	0.000361993	0.126938	0.0332957	3.81245	0.000137594	0.000198459	0.136775	0.0484602	2.82241	0.0047664	0.22815	0.14894	0.0502142	2.96609	0.00301608	0.255746	0.175153	0.104783	1.67159	0.0946058	0.000292416	0.137838	0.112017	1.23051	0.218506	0.00047589
cg22544881	7	130712346	R	FLJ43663;FLJ43663	-0.162704	0.0353831	-4.59837	4.26e-06	0.000372971	-0.176176	0.0402412	-4.37801	1.2e-05	0.000134061	-0.19236	0.060996	-3.15365	0.00161244	0.192662	-0.231828	0.0762804	-3.03915	0.00237246	0.0203249	-0.152878	0.0803494	-1.90267	0.0570841	0.0287156	-0.127651	0.0806811	-1.58217	0.113611	0.0371581
cg00232500	9	14910689	R	FREM1	-0.10623	0.0231075	-4.59721	4.28e-06	0.00312732	-0.118068	0.0246019	-4.79913	1.59e-06	0.00245205	-0.0597963	0.0442735	-1.35061	0.17682	0.0563876	-0.0492147	0.0453986	-1.08406	0.278339	0.0939766	-0.129186	0.0971283	-1.33006	0.183499	0.000552045	-0.130732	0.105546	-1.23863	0.215484	0.000554499
cg00548911	17	33788026	R		-0.103703	0.0225563	-4.59749	4.28e-06	0.00804946	-0.112617	0.023552	-4.78162	1.74e-06	0.00543174	-0.170611	0.0449588	-3.79482	0.00014775	0.114881	-0.201365	0.0600884	-3.35115	0.000804772	0.0157223	-0.177704	0.0536311	-3.31345	0.000921511	0.196583	-0.172846	0.0569729	-3.03383	0.00241468	0.143297
cg22650271	22	39760165	F	SYNGR1;SYNGR1;SYNGR1	-0.111074	0.024167	-4.59612	4.3e-06	0.00301655	-0.121652	0.0284607	-4.27437	1.92e-05	0.000942729	-0.147881	0.0457194	-3.23453	0.00121845	0.0527026	-0.150319	0.0512946	-2.9305	0.00338419	0.0362457	-0.133718	0.088038	-1.51887	0.128796	0.00278682	-0.14363	0.0991187	-1.44907	0.147317	0.00178773
cg07676709	17	46673442	F	LOC404266;LOC404266;LOC404266;LOC404266;HOXB6;LOC404266	-0.104488	0.0227454	-4.59384	4.35e-06	0.00511945	-0.126036	0.0237202	-5.31347	1.08e-07	0.0451832	-0.102409	0.0461609	-2.21852	0.0265194	0.146948	-0.103945	0.0478916	-2.17042	0.0299749	0.0759019	-0.0907022	0.0530844	-1.70864	0.0875177	0.284185	-0.0876761	0.0561533	-1.56137	0.118437	0.190496
cg16411857	16	57023191	R	NLRC5	-0.125811	0.0273993	-4.59175	4.4e-06	0.000672486	-0.12845	0.0317836	-4.04138	5.31e-05	0.000174625	-0.221206	0.117429	-1.88374	0.0595999	4.31738e-08	-0.259512	0.130893	-1.98262	0.0474094	7.74369e-09	-0.089662	0.0693849	-1.29224	0.196274	0.0144085	-0.0671547	0.0658521	-1.01978	0.307833	0.0310045
cg03329539	2	233283329	F		-0.129214	0.0281511	-4.59003	4.43e-06	0.000605167	-0.13421	0.0287572	-4.66701	3.06e-06	0.000820333	-0.137794	0.0544326	-2.53146	0.0113589	0.0228437	-0.131615	0.0573012	-2.2969	0.0216244	0.0228699	-0.133784	0.07441	-1.79793	0.0721883	0.0100783	-0.124399	0.0776717	-1.60159	0.109246	0.0120606
cg13657200	9	117266029	R	DFNB31;DFNB31	-0.112527	0.0245273	-4.58783	4.48e-06	0.00923487	-0.111264	0.0256232	-4.34234	1.41e-05	0.00851241	-0.108498	0.0544375	-1.99308	0.0462523	0.0373911	-0.100849	0.0555046	-1.81695	0.0692244	0.03941	-0.183293	0.0771713	-2.37515	0.0175418	0.0195507	-0.141935	0.0629185	-2.25585	0.02408	0.0714891
cg25821168	1	32281703	R	SPOCD1	-0.104369	0.0227492	-4.58782	4.48e-06	0.12239	-0.104351	0.0239819	-4.35126	1.35e-05	0.121983	-0.141859	0.0464428	-3.0545	0.00225439	0.11919	-0.139265	0.0482899	-2.88394	0.00392731	0.119533	-0.0945745	0.100982	-0.936551	0.34899	0.000254619	-0.086334	0.106853	-0.807973	0.419106	0.000557539
cg27514333	15	66996626	R	SMAD6;SMAD6	-0.104843	0.0228602	-4.58626	4.51e-06	0.0596779	-0.113271	0.0240736	-4.70522	2.54e-06	0.0053931	-0.161261	0.0438425	-3.67818	0.000234905	0.0678059	-0.162509	0.0599302	-2.71164	0.00669517	0.0134955	-0.0356731	0.0854921	-0.417268	0.676483	0.0030526	-0.0124545	0.0857792	-0.145193	0.884559	0.00763387
cg22178392	5	150459690	R	TNIP1	-0.1046	0.0228096	-4.5858	4.52e-06	0.00835008	-0.0998099	0.0240652	-4.14747	3.36e-05	0.00630658	-0.0740877	0.061792	-1.19899	0.230533	0.00808359	-0.0680119	0.0709914	-0.95803	0.338048	0.00456898	-0.0356759	0.08014	-0.44517	0.656197	0.00481367	-0.000417135	0.0748713	-0.00557137	0.995555	0.0188563
cg00103778	20	30196041	F		-0.10481	0.0228562	-4.58564	4.53e-06	0.00502636	-0.104662	0.0240082	-4.35944	1.3e-05	0.00419835	-0.146953	0.0467778	-3.14152	0.00168073	0.262571	-0.139342	0.0486439	-2.86453	0.00417623	0.308081	-0.157155	0.0967352	-1.62459	0.104251	0.000542762	-0.149316	0.103479	-1.44295	0.149034	0.000649411
cg18029933	19	55824565	F	TMEM150B	0.108162	0.0235992	4.58328	4.58e-06	0.128419	0.115716	0.0243415	4.75386	2e-06	0.20261	0.0472452	0.0458303	1.03087	0.302601	0.159796	0.0615872	0.0465379	1.32338	0.18571	0.307111	0.126441	0.0744065	1.69933	0.0892578	0.0114855	0.10785	0.0823557	1.30956	0.190344	0.00841633
cg08149865	8	21914600	R	EPB49;EPB49;EPB49;EPB49	-0.141405	0.0308636	-4.58161	4.61e-06	0.000346158	-0.138892	0.0326514	-4.25379	2.1e-05	0.00025997	-0.192364	0.0570244	-3.37337	0.000742544	0.0243647	-0.152258	0.0495057	-3.07557	0.002101	0.0540855	-0.123395	0.0570034	-2.1647	0.0304107	0.282881	-0.102024	0.0592424	-1.72215	0.0850417	0.17726
cg15034393	3	152856773	R		-0.132213	0.0288613	-4.58097	4.63e-06	0.000468759	-0.134204	0.0304476	-4.4077	1.04e-05	0.000493658	-0.151941	0.068433	-2.22028	0.0263996	0.00402205	-0.12751	0.0647497	-1.96928	0.0489209	0.0107863	-0.100079	0.084308	-1.18706	0.235202	0.00426266	-0.0588282	0.0958879	-0.61351	0.539539	0.00287878
cg05308819	1	155959156	R		-0.113279	0.0247389	-4.57898	4.67e-06	0.00442846	-0.129976	0.0300527	-4.32494	1.53e-05	0.000965167	-0.118957	0.0506867	-2.34691	0.0189297	0.116165	-0.106138	0.0518389	-2.04746	0.0406127	0.222734	-0.0451032	0.0807383	-0.558634	0.576411	0.00937001	-0.0894541	0.0946017	-0.945587	0.344359	0.00377601
cg09465703	16	733842	R	JMJD8	-0.101102	0.0220789	-4.57912	4.67e-06	0.00372326	-0.108057	0.0250614	-4.3117	1.62e-05	0.00184428	-0.17692	0.0430355	-4.11103	3.93905e-05	0.153835	-0.18635	0.0523594	-3.55906	0.000372189	0.0264544	-0.0557417	0.0802321	-0.694755	0.487209	0.0035222	-0.06535	0.0874675	-0.747134	0.454983	0.00392116
cg08202743	11	34182570	F	ABTB2	0.106864	0.0233482	4.57697	4.72e-06	0.00635522	0.106335	0.0241412	4.40471	1.06e-05	0.00630749	0.0746627	0.0489865	1.52415	0.127472	0.0387844	0.0924553	0.0466482	1.98197	0.0474826	0.0524448	0.149829	0.068014	2.20291	0.027601	0.0258968	0.13652	0.0719343	1.89784	0.0577165	0.0273856
cg09212407	19	13987800	F	NANOS3	-0.10749	0.0235061	-4.57286	4.81e-06	0.0315457	-0.111735	0.0242996	-4.59825	4.26e-06	0.0337217	-0.0844216	0.0473704	-1.78216	0.074723	0.393754	-0.0770542	0.0482377	-1.59739	0.11018	0.54398	-0.0997129	0.0552568	-1.80454	0.0711473	0.133202	-0.0956444	0.0582215	-1.64277	0.100431	0.134872
cg16173847	18	77565614	R		0.110479	0.0241664	4.5716	4.84e-06	0.00631615	0.111033	0.0250431	4.43368	9.26e-06	0.00417303	0.181884	0.0522068	3.48391	0.000494141	0.0663887	0.22237	0.079044	2.81324	0.00490455	0.00504876	0.167451	0.0595392	2.81245	0.00491649	0.0452524	0.18883	0.0719584	2.62416	0.00868636	0.0303359
cg16997203	11	44972679	F	TP53I11;TP53I11	-0.0977294	0.0213769	-4.57172	4.84e-06	0.027327	-0.0960254	0.0221405	-4.33709	1.44e-05	0.0186239	-0.147022	0.0421539	-3.48774	0.000487115	0.205845	-0.150785	0.0433053	-3.48191	0.00049785	0.148913	-0.0882176	0.0520479	-1.69493	0.0900883	0.0565548	-0.0628055	0.0627571	-1.00077	0.316937	0.028396
cg27470213	17	76967695	R	LGALS3BP	-0.101836	0.0222796	-4.57084	4.86e-06	0.280773	-0.107197	0.0237622	-4.51126	6.44e-06	0.344915	-0.114423	0.0437121	-2.61766	0.00885339	0.0701043	-0.0921865	0.0455237	-2.02502	0.0428651	0.0692878	-0.142927	0.0535324	-2.66992	0.00758704	0.29832	-0.125269	0.0590899	-2.11997	0.0340089	0.167849
cg02623114	8	145015122	R	PLEC1;PLEC1;PLEC1;PLEC1;PLEC1;PLEC1;PLEC1;PLEC1	-0.111732	0.0244571	-4.56849	4.91e-06	0.0166488	-0.118855	0.0252544	-4.7063	2.52e-06	0.0117998	-0.0892287	0.055049	-1.6209	0.10504	0.0290868	-0.0801207	0.0585781	-1.36776	0.171388	0.0259344	-0.0795967	0.0577023	-1.37944	0.16776	0.0621648	-0.081164	0.0604601	-1.34244	0.179453	0.06227
cg18923740	1	19971790	R	NBL1;NBL1	-0.102463	0.0224361	-4.56688	4.95e-06	0.00801965	-0.0994817	0.0233063	-4.26844	1.97e-05	0.00524752	-0.0800458	0.0691796	-1.15707	0.247243	0.00199587	-0.0297364	0.0749571	-0.396712	0.69158	0.00139074	-0.108316	0.0520637	-2.08046	0.0374835	0.176827	-0.0747208	0.054691	-1.36624	0.171865	0.116039
cg14931776	6	31238803	F	HLA-C	-0.0974216	0.0213349	-4.56631	4.96e-06	0.0177954	-0.0947606	0.022346	-4.2406	2.23e-05	0.00751368	-0.151636	0.0422481	-3.58919	0.000331713	0.0989516	-0.135975	0.0435449	-3.12264	0.00179235	0.272952	-0.116077	0.0511754	-2.26822	0.0233159	0.352357	-0.0838677	0.0637705	-1.31515	0.18846	0.0277968
cg13947653	9	136343843	R	SLC2A6;SLC2A6	-0.107393	0.0235214	-4.56573	4.98e-06	0.0766478	-0.0913588	0.0246031	-3.7133	0.000204573	0.0142712	-0.16853	0.0480543	-3.50708	0.000453049	0.196153	-0.160027	0.0500652	-3.19637	0.0013917	0.060464	-0.0878265	0.0563052	-1.55983	0.1188	0.0679533	0.0239816	0.0926667	0.258794	0.795794	0.00483755
cg07092212	11	46382544	R	DGKZ;DGKZ;DGKZ;DGKZ	-0.225169	0.0493278	-4.56474	5e-06	4.06e-08	-0.218743	0.0500654	-4.36914	1.25e-05	1.34e-07	-0.307816	0.0869666	-3.53947	0.000400933	0.001719	-0.290454	0.087539	-3.318	0.000906647	0.0029554	-0.239479	0.0787695	-3.04025	0.00236384	0.0239452	-0.169004	0.0659338	-2.56323	0.0103702	0.0610884
cg10884953	19	2579745	F	GNG7	-0.171129	0.0374874	-4.56497	5e-06	0.000253645	-0.182105	0.0427799	-4.25679	2.07e-05	4.67e-05	-0.236006	0.105963	-2.22724	0.025931	0.00153625	-0.22026	0.104098	-2.11588	0.0343549	0.00267091	-0.382267	0.133645	-2.86032	0.00423219	0.000839989	-0.394509	0.141713	-2.78385	0.00537171	0.000892517
cg08507178	22	50357265	F	PIM3	-0.150683	0.0330229	-4.563	5.04e-06	7.87e-05	-0.16727	0.0388094	-4.31004	1.63e-05	6.12e-06	-0.108907	0.0766223	-1.42135	0.155214	0.00149155	-0.12824	0.0982129	-1.30573	0.191643	5.95737e-05	-0.0968135	0.0830629	-1.16554	0.243799	0.00386674	-0.108459	0.0938627	-1.15551	0.247883	0.00191726
cg04484075	9	139159559	F		-0.126484	0.0277213	-4.56269	5.05e-06	0.00047125	-0.126701	0.0292772	-4.32765	1.51e-05	0.000460056	-0.117558	0.0443082	-2.65319	0.00797349	0.0642919	-0.110069	0.0456313	-2.41214	0.0158592	0.080363	-0.209303	0.0570659	-3.66774	0.000244708	0.0454922	-0.239648	0.0596494	-4.01762	5.87895e-05	0.0575667
cg15855924	13	111565111	R	ANKRD10	-0.101051	0.0221495	-4.56221	5.06e-06	0.0745719	-0.104883	0.0232454	-4.51201	6.42e-06	0.0863817	-0.129631	0.0612109	-2.11778	0.0341936	0.00762733	-0.120429	0.0628049	-1.91751	0.0551729	0.00936879	-0.124338	0.0550282	-2.25954	0.0238499	0.0403817	-0.103401	0.0601595	-1.71878	0.085655	0.0380034
cg26730763	16	28205389	R	XPO6	-0.137926	0.0302409	-4.56091	5.09e-06	0.000202267	-0.155272	0.033203	-4.67644	2.92e-06	0.00011731	-0.15216	0.0489866	-3.10616	0.00189533	0.0343166	-0.166013	0.0553426	-2.99974	0.00270215	0.0222173	-0.114515	0.0690778	-1.65777	0.0973642	0.0202252	-0.119631	0.0781951	-1.52991	0.126039	0.0188349
cg14538537	12	6939048	F	LEPREL2	-0.103355	0.0226636	-4.56039	5.11e-06	0.00693008	-0.0973886	0.0235086	-4.14268	3.43e-05	0.0105384	-0.0935156	0.0524134	-1.78419	0.0743923	0.0250825	-0.0579874	0.0453105	-1.27978	0.200623	0.194246	-0.113932	0.089882	-1.26758	0.204949	0.00124119	-0.0937833	0.0938803	-0.998967	0.317811	0.00173508
cg16556677	11	2722401	R	KCNQ1OT1;KCNQ1;KCNQ1	-0.115184	0.0252627	-4.55944	5.13e-06	0.0021803	-0.114339	0.0262183	-4.36104	1.29e-05	0.0022164	-0.139034	0.0740887	-1.87659	0.0605742	0.00161031	-0.0887908	0.0522666	-1.69881	0.0893558	0.0328543	-0.188825	0.0547877	-3.4465	0.000567906	0.28258	-0.218915	0.0574408	-3.81114	0.000138328	0.255953
cg13188263	1	160517539	F	CD84	0.107396	0.023573	4.55586	5.22e-06	0.0208244	0.103308	0.024177	4.273	1.93e-05	0.0197618	0.111409	0.0478542	2.3281	0.0199067	0.107709	0.108183	0.0486649	2.22301	0.0262149	0.100052	0.155979	0.0591525	2.6369	0.00836671	0.0461665	0.141349	0.0600582	2.35353	0.0185962	0.0662699
cg14051236	14	100029763	R	CCDC85C	-0.100585	0.0221044	-4.55046	5.35e-06	0.0251496	-0.101287	0.0234138	-4.32595	1.52e-05	0.00537693	-0.213811	0.0433747	-4.9294	8.24827e-07	0.107337	-0.214333	0.0448482	-4.77908	1.76098e-06	0.068686	-0.178145	0.0551274	-3.23151	0.0012314	0.0428031	-0.165093	0.0764612	-2.15918	0.0308365	0.0116802
cg00851028	1	234905772	F		0.107647	0.0236705	4.54771	5.42e-06	0.0118812	0.105304	0.0245951	4.28152	1.86e-05	0.012254	0.155299	0.0503159	3.08647	0.00202545	0.0465082	0.15038	0.0507436	2.96354	0.00304127	0.0496235	0.0745166	0.0569477	1.30851	0.1907	0.152394	0.050749	0.0596922	0.850179	0.395226	0.220882
cg00944421	16	68269483	F	ESRP2	-0.0960474	0.0211221	-4.54724	5.44e-06	0.00430387	-0.0974236	0.0219704	-4.43431	9.24e-06	0.00438047	-0.125059	0.0706469	-1.7702	0.0766935	0.000738152	-0.0950955	0.0708622	-1.34198	0.179603	0.00141119	-0.107675	0.0512722	-2.10007	0.0357231	0.211761	-0.117205	0.0542603	-2.16004	0.0307693	0.207474
cg19478111	11	73359987	R	PLEKHB1;PLEKHB1;PLEKHB1;PLEKHB1;PLEKHB1;PLEKHB1	-0.100678	0.022142	-4.54693	5.44e-06	0.0138781	-0.108575	0.0252597	-4.29835	1.72e-05	0.00213299	-0.199031	0.0569414	-3.49536	0.000473423	0.0124413	-0.222507	0.0702682	-3.16654	0.00154266	0.00390566	-0.0686668	0.0515165	-1.33291	0.182562	0.19676	-0.115277	0.0565632	-2.03803	0.041547	0.0677963
cg13563634	6	32805684	F	TAP2;TAP2	-0.100526	0.0221134	-4.54593	5.47e-06	0.00693429	-0.103466	0.0231242	-4.47437	7.66e-06	0.00748365	-0.104435	0.0458981	-2.27536	0.0228845	0.0428029	-0.0947629	0.0454875	-2.08327	0.0372265	0.0670747	-0.0998258	0.0529517	-1.88522	0.0593996	0.0526803	-0.0794833	0.0559157	-1.42148	0.155176	0.096254
cg24140528	17	30158473	R		0.123943	0.0272675	4.54544	5.48e-06	0.00135502	0.13077	0.026919	4.85791	1.19e-06	0.00209818	0.153147	0.0512199	2.98999	0.00278983	0.155385	0.146765	0.0526901	2.78544	0.00534545	0.166353	0.0841414	0.0569847	1.47656	0.139794	0.530675	0.0666918	0.0592902	1.12484	0.260658	0.215522
cg01649611	2	43521066	R	THADA;THADA	-0.162045	0.035686	-4.54085	5.6e-06	3.22e-05	-0.161185	0.037497	-4.29861	1.72e-05	3.53e-05	-0.181381	0.0504876	-3.59258	0.000327417	0.0941555	-0.196909	0.0519687	-3.789	0.000151257	0.0563827	-0.0953231	0.104052	-0.91611	0.359609	0.000852041	-0.0455705	0.0867046	-0.525583	0.599178	0.0120588
cg25150773	11	75308706	F	MAP6	-0.105604	0.0232676	-4.53866	5.66e-06	0.0279963	-0.107479	0.024077	-4.46397	8.05e-06	0.0089262	-0.132033	0.0813891	-1.62224	0.104752	0.000359437	-0.127079	0.0857549	-1.48188	0.138372	0.000380507	-0.0798702	0.0548259	-1.4568	0.145173	0.100306	-0.0660571	0.0582429	-1.13417	0.256725	0.10863
cg00522231	2	9549277	R	ITGB1BP1;ITGB1BP1	0.111675	0.024621	4.53577	5.74e-06	0.00148119	0.116101	0.0264231	4.39394	1.11e-05	0.00113547	0.0812634	0.0427472	1.90102	0.0572991	0.293187	0.0686123	0.0443076	1.54855	0.121491	0.409015	0.100078	0.0523352	1.91226	0.0558434	0.182024	0.121934	0.0554457	2.19916	0.0278667	0.203368
cg06264663	13	21563415	F	LATS2	0.112044	0.0247162	4.53321	5.81e-06	0.00210756	0.107489	0.0262353	4.09713	4.18e-05	0.00179969	0.11411	0.0449175	2.54043	0.0110715	0.328189	0.116822	0.0462399	2.52644	0.0115226	0.195794	0.142373	0.0545817	2.60844	0.00909573	0.0584012	0.143372	0.0584972	2.45092	0.0142494	0.0538261
cg11832281	10	11211022	F	CUGBP2;CUGBP2;CUGBP2;CUGBP2	-0.143766	0.0317268	-4.53139	5.86e-06	0.000124653	-0.136627	0.0315417	-4.33162	1.48e-05	0.000258152	-0.176499	0.0674885	-2.61525	0.00891613	0.00910642	-0.174025	0.0711174	-2.44701	0.0144049	0.0084963	-0.155619	0.0901623	-1.72599	0.0843491	0.00207727	-0.101171	0.0853771	-1.18499	0.236023	0.00861587
cg05656486	1	161171383	R	NDUFS2;NDUFS2	-0.124893	0.0275674	-4.53045	5.89e-06	0.0173334	-0.121681	0.0283448	-4.29287	1.76e-05	0.0192045	-0.123206	0.0781371	-1.5768	0.114843	0.0244184	-0.10678	0.074776	-1.42799	0.153294	0.0345326	-0.0844064	0.0935152	-0.902596	0.366741	0.0174175	-0.0649454	0.0916904	-0.708311	0.478752	0.0280466
cg14753356	6	30720108	R		-0.209282	0.0461963	-4.53027	5.89e-06	2.89e-06	-0.225516	0.0472566	-4.77217	1.82e-06	4.57e-06	-0.226143	0.0698227	-3.23882	0.00120026	0.0316806	-0.225047	0.0736958	-3.05372	0.0022602	0.0290162	-0.234591	0.0656892	-3.57123	0.000355315	0.101735	-0.253469	0.0686891	-3.69009	0.000224175	0.125959
cg24212517	17	42428168	R	GRN	-0.105933	0.0234004	-4.52698	5.98e-06	0.0195457	-0.11262	0.0247347	-4.55311	5.29e-06	0.0241081	-0.132022	0.107799	-1.22471	0.220685	3.2544e-06	-0.149628	0.11577	-1.29246	0.196197	5.3104e-06	-0.0626704	0.105792	-0.592393	0.553587	0.000588248	-0.0657868	0.124799	-0.527141	0.598096	0.000362097
cg27269561	16	3072713	F	HCFC1R1;HCFC1R1;HCFC1R1;THOC6;THOC6	-0.108606	0.0239905	-4.52703	5.98e-06	0.0124151	-0.110985	0.0253052	-4.38584	1.16e-05	0.0061338	-0.120585	0.0783729	-1.5386	0.123902	0.00155314	-0.111642	0.0836729	-1.33427	0.182116	0.00163871	-0.171711	0.0696182	-2.46647	0.0136453	0.0232305	-0.153515	0.0720537	-2.13057	0.0331249	0.0314936
cg12394289	6	31856706	F	EHMT2;EHMT2	-0.12265	0.0270945	-4.52676	5.99e-06	0.00096023	-0.137109	0.0324664	-4.22312	2.41e-05	0.000187214	-0.140943	0.0696896	-2.02243	0.0431318	0.00328233	-0.15362	0.0796376	-1.92899	0.0537324	0.00166383	-0.09526	0.112016	-0.850411	0.395097	3.57645e-05	-0.0707078	0.115642	-0.611434	0.540912	0.000116254
cg17171539	1	59398690	R		-0.141252	0.0312114	-4.52566	6.02e-06	0.00168437	-0.14599	0.0369797	-3.94783	7.89e-05	0.000608219	-0.151677	0.0681501	-2.22563	0.0260388	0.0676619	-0.158665	0.0843891	-1.88016	0.0600868	0.0235741	-0.129132	0.0685139	-1.88476	0.0594617	0.0945604	-0.114284	0.0721247	-1.58454	0.113072	0.114815
cg23437216	12	49491879	R	LMBR1L	-0.1367	0.0302166	-4.52401	6.07e-06	0.000637831	-0.147559	0.0317588	-4.64624	3.38e-06	0.000548477	-0.187967	0.0533857	-3.52092	0.000430057	0.0568477	-0.186288	0.0543202	-3.42945	0.000604814	0.0545377	-0.104448	0.0612184	-1.70616	0.0879788	0.155483	-0.114943	0.0628237	-1.82961	0.0673084	0.076165
cg05880248	10	48432664	R	GDF10	-0.12951	0.0286494	-4.52053	6.17e-06	0.0105115	-0.137444	0.0293298	-4.68616	2.78e-06	0.00941663	-0.133619	0.0903578	-1.47877	0.139201	0.0217712	-0.193252	0.137043	-1.41015	0.158494	0.000633757	-0.0709008	0.0720514	-0.984031	0.3251	0.246654	-0.0719364	0.0749191	-0.960188	0.336961	0.230041
cg12752647	10	73849106	F	SPOCK2;SPOCK2	0.121211	0.0268146	4.52033	6.17e-06	0.00184625	0.113556	0.0286727	3.96043	7.48e-05	0.00141363	0.163147	0.0520836	3.13241	0.00173375	0.475149	0.171384	0.0532676	3.21742	0.0012935	0.188943	0.0229897	0.0721787	0.318511	0.750097	0.0307598	-0.0475958	0.11178	-0.425799	0.670255	0.00227481
cg08248751	6	44043192	R		-0.120189	0.0265887	-4.5203	6.18e-06	0.000774593	-0.120984	0.027818	-4.34915	1.37e-05	0.000730185	-0.0588729	0.0448777	-1.31185	0.18957	0.1209	-0.0437949	0.0458498	-0.955181	0.339486	0.147861	-0.192657	0.0671853	-2.86755	0.00413666	0.0178632	-0.175105	0.0685659	-2.55383	0.0106547	0.0228189
cg10828401	19	799190	F	PTBP1;PTBP1;PTBP1;PTBP1	-0.14088	0.0311753	-4.51896	6.21e-06	0.000119104	-0.152432	0.0381364	-3.99703	6.41e-05	9.81e-06	-0.176969	0.0811965	-2.17952	0.0292932	0.000219738	-0.146821	0.0713983	-2.05636	0.0397479	0.00368587	-0.212492	0.0545436	-3.89581	9.78713e-05	0.0658894	-0.184972	0.0590897	-3.13035	0.00174597	0.126214
cg02297838	13	92002454	F	MIR19A;MIR17HG;MIR92A1;MIR17HG;MIR20A;MIR17;MIR19B1;MIR18A	-0.181621	0.0402132	-4.51646	6.29e-06	7.57e-06	-0.183182	0.0427006	-4.28992	1.79e-05	6.48e-06	-0.279909	0.0578778	-4.83621	1.32337e-06	0.0607583	-0.26616	0.0592992	-4.48843	7.1751e-06	0.106998	-0.185639	0.127098	-1.46059	0.144127	7.58778e-05	-0.170203	0.124017	-1.37242	0.169933	0.000462532
cg14624207	11	68142198	F	LRP5	-0.123231	0.0272973	-4.5144	6.35e-06	0.00151713	-0.131381	0.0268189	-4.89884	9.64e-07	0.00250878	-0.115488	0.0491389	-2.35024	0.0187612	0.115662	-0.122015	0.0501283	-2.43406	0.0149304	0.102003	-0.0875001	0.0575736	-1.5198	0.128562	0.105035	-0.086003	0.0608646	-1.41302	0.157649	0.0720191
cg08122652	3	122281939	R	PARP9;PARP9;DTX3L;PARP9;PARP9;PARP9;PARP9	-0.100773	0.0223272	-4.51346	6.38e-06	0.0839293	-0.108718	0.0231211	-4.70213	2.57e-06	0.0047686	-0.141874	0.0433951	-3.26935	0.00107793	0.0732779	-0.134652	0.0445273	-3.02404	0.00249421	0.0899118	-0.0899613	0.0861573	-1.04415	0.296415	0.00145639	-0.118188	0.101103	-1.16899	0.242408	0.000422147
cg26189283	1	155109378	F	RAG1AP1;RAG1AP1;RAG1AP1	-0.103771	0.0229942	-4.51292	6.39e-06	0.00217904	-0.109368	0.0240349	-4.5504	5.35e-06	0.00219308	-0.102697	0.0415864	-2.46947	0.0135312	0.193892	-0.10535	0.0432206	-2.4375	0.0147894	0.153591	-0.118179	0.0961089	-1.22963	0.218834	0.000182743	-0.116037	0.10327	-1.12363	0.261171	0.000182897
cg07195224	1	159047034	F	AIM2	-0.109677	0.0243052	-4.5125	6.41e-06	0.02617	-0.113736	0.0255889	-4.44473	8.8e-06	0.0283271	-0.153831	0.0488591	-3.14846	0.00164132	0.114563	-0.136323	0.0503068	-2.70983	0.00673174	0.0587497	-0.0200641	0.0766889	-0.26163	0.793606	0.0119824	-0.0167211	0.086315	-0.193721	0.846394	0.0106747
cg09726279	17	4457835	R	MYBBP1A;MYBBP1A	-0.120818	0.0267739	-4.51255	6.41e-06	0.00144724	-0.126577	0.0272381	-4.64705	3.37e-06	0.00180693	-0.101213	0.0490909	-2.06175	0.0392317	0.0887885	-0.0903172	0.0500868	-1.80321	0.0713546	0.111299	0.00256779	0.107501	0.0238861	0.980943	0.000427156	0.00343381	0.116829	0.0293918	0.976552	0.000309321
cg27178772	6	89794756	F	PNRC1	0.104051	0.0230607	4.51205	6.42e-06	0.0134314	0.100049	0.0240979	4.15177	3.3e-05	0.00891838	0.10969	0.0434032	2.52722	0.0114968	0.094695	0.110408	0.0450358	2.45155	0.0142241	0.0876322	0.0853503	0.0615965	1.38563	0.165859	0.0362607	0.0362296	0.0618486	0.58578	0.558024	0.0459307
cg01265860	21	36256316	F	RUNX1;RUNX1;RUNX1	-0.113364	0.0251336	-4.51044	6.47e-06	0.006324	-0.116047	0.0256981	-4.51578	6.31e-06	0.00669281	-0.136293	0.0520478	-2.61862	0.00882868	0.100848	-0.118716	0.0530411	-2.2382	0.0252081	0.138901	-0.200022	0.0617002	-3.24183	0.00118765	0.0508669	-0.184873	0.0632241	-2.92409	0.00345464	0.0702959
cg14442492	5	95296150	F	ELL2	-0.130215	0.0288762	-4.50944	6.5e-06	0.000272364	-0.128518	0.0299462	-4.29162	1.77e-05	0.000303834	-0.110267	0.0475752	-2.31774	0.0204635	0.03805	-0.112798	0.0517618	-2.17917	0.0293189	0.029934	-0.132866	0.120684	-1.10094	0.270923	4.10771e-06	-0.111009	0.106359	-1.04372	0.296613	0.000216443
cg09182678	22	50328711	F		-0.129472	0.0287143	-4.50896	6.51e-06	0.000873564	-0.136842	0.0303457	-4.50944	6.5e-06	0.00090013	-0.227572	0.0822478	-2.76691	0.00565911	0.00229787	-0.234441	0.0893237	-2.62462	0.00867461	0.0020364	-0.209969	0.0583871	-3.59616	0.000322947	0.310965	-0.228505	0.0627909	-3.63914	0.000273555	0.42889
cg26276667	10	92916289	F		-0.108619	0.0240981	-4.50737	6.56e-06	0.00649895	-0.117384	0.0251922	-4.65955	3.17e-06	0.0055009	-0.0744867	0.0494249	-1.50707	0.131793	0.123228	-0.0647227	0.0512852	-1.26202	0.206943	0.13057	-0.0767173	0.0623926	-1.22959	0.218851	0.0298872	-0.0961526	0.0616922	-1.55859	0.119094	0.0431926
cg17461214	1	241799063	R	CHML;OPN3	0.106658	0.0236659	4.50684	6.58e-06	0.00413995	0.11808	0.0308822	3.82355	0.000131545	0.00045822	0.090379	0.0643445	1.40461	0.160137	0.00885801	0.099001	0.0659901	1.50024	0.133552	0.0105933	0.074748	0.0853413	0.875872	0.3811	0.00591068	0.077187	0.0934299	0.826149	0.40872	0.00567339
cg16231906	10	88575435	F	BMPR1A	0.101819	0.0225931	4.50666	6.59e-06	0.0193466	0.103383	0.0231005	4.47534	7.63e-06	0.0197672	0.129368	0.0438432	2.9507	0.00317054	0.0496327	0.125244	0.0500662	2.50156	0.0123649	0.0330405	0.0419773	0.0570663	0.735588	0.461981	0.139674	0.0443716	0.0588775	0.753626	0.451074	0.0995048
cg09152259	2	128156114	R		-0.0983157	0.0218217	-4.50541	6.62e-06	0.0181497	-0.0997497	0.0234533	-4.25312	2.11e-05	0.00341907	-0.0969317	0.0676881	-1.43204	0.152134	0.00221584	-0.160368	0.101418	-1.58126	0.113818	8.84868e-06	-0.0741339	0.0691218	-1.07251	0.283491	0.0106427	-0.0660311	0.0731656	-0.902487	0.366798	0.0123277
cg02450064	17	40260053	F	DHX58	-0.0974508	0.0216393	-4.50342	6.69e-06	0.0295915	-0.10541	0.0225583	-4.67276	2.97e-06	0.026829	-0.12685	0.0742887	-1.70752	0.0877246	0.000645278	-0.121858	0.0785871	-1.55061	0.120994	0.000760491	-0.170285	0.0602572	-2.82596	0.00471386	0.0273779	-0.22451	0.068713	-3.26735	0.0010856	0.0202555
cg18433086	1	179199613	R	ABL2;ABL2;ABL2;ABL2;ABL2	-0.100161	0.0222542	-4.50077	6.77e-06	0.0140202	-0.101204	0.023607	-4.28704	1.81e-05	0.00347695	-0.118371	0.0575361	-2.05734	0.0396533	0.00977477	-0.132121	0.0728023	-1.81478	0.069557	0.00155309	-0.16276	0.0788063	-2.06532	0.0388928	0.00397441	-0.163177	0.0868782	-1.87823	0.0603499	0.00295752
cg20094462	19	848071	R	PRTN3	-0.121153	0.0269218	-4.50016	6.79e-06	0.00612341	-0.115139	0.0274637	-4.1924	2.76e-05	0.00569637	-0.197508	0.0839389	-2.35299	0.018623	0.0105581	-0.129926	0.0633515	-2.05087	0.0402794	0.178434	-0.179659	0.065416	-2.74641	0.00602509	0.0771212	-0.11417	0.0872066	-1.30919	0.190471	0.0264062
cg00339319	1	223899845	F	CAPN2;CAPN2	-0.103873	0.0230992	-4.49684	6.9e-06	0.00330403	-0.106451	0.0279993	-3.80192	0.000143579	0.000731758	-0.0920502	0.0438102	-2.10112	0.0356308	0.0510903	-0.0861326	0.0454647	-1.89449	0.0581595	0.0468113	-0.104812	0.094685	-1.10696	0.268312	0.000631624	-0.10806	0.104816	-1.03095	0.302566	0.000413077
cg10718809	11	64087106	R	PRDX5;PRDX5;PRDX5	-0.129582	0.0288174	-4.49665	6.9e-06	0.00500059	-0.139601	0.0293407	-4.75795	1.96e-06	0.0040156	-0.161081	0.134649	-1.1963	0.231579	0.000751523	-0.226009	0.160386	-1.40916	0.158787	3.97888e-05	-0.170714	0.0742212	-2.30007	0.0214445	0.511855	-0.169148	0.076727	-2.20454	0.0274865	0.391039
cg19095000	1	11711141	R	FBXO2	-0.11619	0.0258407	-4.4964	6.91e-06	0.00220164	-0.126623	0.0249468	-5.07573	3.86e-07	0.00546262	-0.156045	0.0766065	-2.03697	0.0416531	0.00206352	-0.157309	0.0843492	-1.86497	0.062185	0.00130696	-0.0422121	0.0883775	-0.477633	0.632911	0.00356725	-0.0573505	0.0996558	-0.575486	0.564963	0.002247
cg19598584	7	27142810	F	HOXA2	-0.0985356	0.0219136	-4.49654	6.91e-06	0.00854186	-0.102205	0.0234983	-4.34948	1.36e-05	0.00317588	-0.131646	0.0513298	-2.5647	0.0103264	0.0228187	-0.12013	0.047249	-2.5425	0.0110064	0.0402365	-0.130445	0.0706977	-1.8451	0.0650223	0.0093881	-0.135524	0.0795194	-1.70429	0.0883274	0.00661074
cg02979457	7	27142547	F	HOXA2	-0.0959613	0.0213444	-4.49585	6.93e-06	0.00394622	-0.105102	0.0221364	-4.74794	2.05e-06	0.00737377	-0.134406	0.0412753	-3.25632	0.00112865	0.166786	-0.134269	0.0422202	-3.18021	0.00147166	0.166145	-0.103189	0.077746	-1.32726	0.184423	0.00301043	-0.119954	0.084092	-1.42646	0.153736	0.00286831
cg00073090	19	1265879	F		-0.175953	0.0391407	-4.49541	6.94e-06	8.75e-06	-0.192628	0.0364085	-5.29074	1.22e-07	9.14e-05	-0.219297	0.0743597	-2.94914	0.00318664	0.00396362	-0.250309	0.0706141	-3.54475	0.000392986	0.00993902	-0.143917	0.0593237	-2.42597	0.0152676	0.187022	-0.173373	0.0627089	-2.76473	0.005697	0.24306
cg17084044	1	1150416	F	TNFRSF4	-0.103267	0.0229904	-4.49175	7.06e-06	0.0119317	-0.10257	0.0238227	-4.30555	1.67e-05	0.00993252	-0.124372	0.0457006	-2.72144	0.00649974	0.376381	-0.139205	0.0463862	-3.001	0.00269095	0.375393	-0.0679553	0.0839633	-0.809345	0.418317	0.00443785	-0.0716586	0.0907555	-0.789579	0.429774	0.00368476
cg05129477	1	21044945	F	KIF17;KIF17	-0.0945337	0.0210482	-4.49129	7.08e-06	0.0301922	-0.0829461	0.0218807	-3.79084	0.000150138	0.01521	-0.0726133	0.0426262	-1.70349	0.0884767	0.0387229	-0.0388805	0.0428591	-0.907171	0.364317	0.044476	-0.0632315	0.0505601	-1.25062	0.211073	0.0662063	-0.00248199	0.0674908	-0.0367753	0.970664	0.0163015
cg14989316	10	80757927	R	LOC283050;LOC283050;LOC283050	-0.128632	0.0286494	-4.48985	7.13e-06	0.00188015	-0.139486	0.0341317	-4.0867	4.38e-05	0.000495321	-0.114787	0.0548026	-2.09455	0.0362108	0.0988091	-0.144539	0.0816478	-1.77027	0.076682	0.00634138	-0.135892	0.0910306	-1.49281	0.135486	0.0102705	-0.127195	0.0953683	-1.33372	0.182295	0.0119307
cg14260002	8	29971104	R	LEPROTL1	0.106357	0.0236917	4.48918	7.15e-06	0.0296958	0.107103	0.0241454	4.43574	9.18e-06	0.0252921	0.139187	0.0473076	2.94217	0.00325916	0.139929	0.138616	0.0480017	2.88773	0.00388032	0.118186	0.0890771	0.0584061	1.52513	0.127226	0.0777834	0.0786495	0.0598059	1.31508	0.188483	0.101262
cg05210615	17	47512894	R		-0.0994727	0.0221639	-4.48805	7.19e-06	0.0428485	-0.100384	0.0233482	-4.29943	1.71e-05	0.0088162	-0.0725761	0.0444067	-1.63435	0.102185	0.305329	-0.0616055	0.0460639	-1.33739	0.181095	0.451263	-0.163056	0.0550106	-2.96408	0.00303586	0.148071	-0.1434	0.0592838	-2.41888	0.0155685	0.160271
cg15986644	10	516683	R	DIP2C	0.140644	0.0313522	4.48594	7.26e-06	0.00160354	0.136998	0.0319891	4.28265	1.85e-05	0.00168455	0.0285193	0.0976547	0.292042	0.770255	0.00548938	0.0463022	0.100558	0.460453	0.645191	0.00528352	0.127969	0.0699603	1.82917	0.0673748	0.20426	0.125101	0.0718461	1.74124	0.0816424	0.204969
cg12866551	10	20019641	F		-0.100765	0.0224695	-4.48453	7.31e-06	0.00740634	-0.107401	0.0236674	-4.53795	5.68e-06	0.00720246	-0.0814735	0.0589873	-1.38121	0.167216	0.00977744	-0.125857	0.100279	-1.25506	0.209456	1.04994e-05	-0.0316209	0.0746044	-0.423847	0.671677	0.00821281	0.00358226	0.0841498	0.0425701	0.966044	0.00627088
cg26101277	17	32690412	R	CCL1	-0.144664	0.0322617	-4.48408	7.32e-06	0.00036554	-0.139847	0.0338036	-4.13705	3.52e-05	0.000388767	-0.190157	0.053746	-3.53806	0.000403074	0.0726136	-0.173435	0.05521	-3.14137	0.00168161	0.164165	-0.0192695	0.0670536	-0.287374	0.773826	0.0375951	0.019993	0.0744528	0.268533	0.788289	0.0352313
cg06853416	1	2778841	R		-0.126237	0.0281594	-4.48296	7.36e-06	0.000280116	-0.131719	0.0308166	-4.27429	1.92e-05	0.00014328	-0.123957	0.0597373	-2.07503	0.0379836	0.00635566	-0.112262	0.0619733	-1.81146	0.0700697	0.0078799	-0.162792	0.0604525	-2.69289	0.00708355	0.0254935	-0.155979	0.0656732	-2.37508	0.0175453	0.0255856
cg25416319	17	37080373	R		-0.132681	0.029618	-4.47975	7.47e-06	0.00235089	-0.141116	0.0279803	-5.04339	4.57e-07	0.00465455	-0.1342	0.0611506	-2.19459	0.0281933	0.306317	-0.148028	0.0620312	-2.38635	0.0170165	0.310404	-0.123406	0.0712095	-1.733	0.0830961	0.0422428	-0.0939946	0.0684356	-1.37348	0.169605	0.0587851
cg07742396	1	27853060	F		-0.0973923	0.021745	-4.47884	7.51e-06	0.0106356	-0.0921487	0.0227144	-4.05685	4.97e-05	0.0126888	-0.0933405	0.0437584	-2.13309	0.0329174	0.041099	-0.0842322	0.0472807	-1.78153	0.0748251	0.0350807	-0.1098	0.0527787	-2.08038	0.0374909	0.0403491	-0.0580244	0.0627862	-0.924158	0.355404	0.0235877
cg24851859	5	27532684	F		-0.103618	0.0231367	-4.47849	7.52e-06	0.00400529	-0.101466	0.0256087	-3.96215	7.43e-05	0.00282803	-0.117914	0.0771669	-1.52803	0.126504	0.000621083	-0.0789683	0.0667431	-1.18317	0.236743	0.00768452	-0.148166	0.0532719	-2.78131	0.00541396	0.212106	-0.132214	0.0578633	-2.28494	0.0223162	0.266652
cg24892069	10	33562205	R	NRP1;NRP1;NRP1	-0.106798	0.0238472	-4.47842	7.52e-06	0.00799429	-0.105437	0.024847	-4.24346	2.2e-05	0.00789738	-0.0901457	0.0482465	-1.86844	0.0617008	0.149012	-0.0897308	0.050317	-1.78331	0.0745358	0.124596	-0.178873	0.0641479	-2.78845	0.00529612	0.0354419	-0.152293	0.060798	-2.50489	0.0122488	0.0707036
cg04409030	12	93963292	R	SOCS2	-0.113084	0.0252523	-4.47815	7.53e-06	0.00193487	-0.128565	0.0265447	-4.84332	1.28e-06	0.00190082	-0.103155	0.0686534	-1.50254	0.132958	0.0057468	-0.132016	0.0713747	-1.84961	0.0643691	0.00710748	-0.101623	0.0926958	-1.09631	0.272942	0.000844135	-0.131164	0.101906	-1.2871	0.198058	0.000827184
cg10173814	9	128170166	R		-0.0969893	0.021661	-4.47761	7.55e-06	0.00421411	-0.110111	0.0286323	-3.8457	0.000120209	0.000345506	-0.123099	0.0426229	-2.8881	0.00387575	0.0454816	-0.163683	0.0706386	-2.31719	0.0204932	0.00156579	-0.125422	0.0857209	-1.46315	0.143427	0.00100249	-0.11593	0.085984	-1.34827	0.177572	0.00243298
cg14066207	14	73030666	R	RGS6	0.136379	0.0304624	4.47697	7.57e-06	0.000700204	0.147286	0.0298844	4.92854	8.28e-07	0.00129121	0.1437	0.0530464	2.70896	0.00674953	0.0545644	0.14015	0.0546595	2.56406	0.0103455	0.0485802	0.114168	0.0598418	1.90783	0.0564129	0.146369	0.130436	0.0621717	2.09799	0.0359058	0.184562
cg03450842	10	80834947	F	ZMIZ1	-0.114375	0.0255518	-4.47622	7.6e-06	0.00219634	-0.139927	0.0347304	-4.02894	5.6e-05	6.27e-05	-0.0386481	0.0459376	-0.841319	0.400169	0.221099	-0.0422789	0.0543454	-0.777967	0.436589	0.0287655	-0.210526	0.0575116	-3.66058	0.000251641	0.211537	-0.214938	0.0599816	-3.5834	0.000339155	0.0671396
cg10752575	4	1215743	F	CTBP1;CTBP1	0.102213	0.0228377	4.47561	7.62e-06	0.0645978	0.111096	0.0234469	4.73821	2.16e-06	0.0761191	0.127818	0.0472492	2.70519	0.00682662	0.403817	0.145115	0.0481733	3.01236	0.00259227	0.254671	0.0983937	0.0576121	1.70786	0.0876617	0.361805	0.0972501	0.0598992	1.62356	0.104469	0.281791
cg23677833	19	16308345	R	AP1M1;AP1M1	-0.13099	0.0292716	-4.475	7.64e-06	0.000206241	-0.124505	0.0292903	-4.25073	2.13e-05	0.00039789	-0.163677	0.0896552	-1.82563	0.0679062	3.80192e-05	-0.132746	0.0852058	-1.55794	0.119247	0.000273176	-0.0982442	0.0989424	-0.992943	0.320737	0.000384501	-0.106202	0.109505	-0.969842	0.332125	0.000292925
cg05141059	3	195162052	R	ACAP2	-0.137695	0.030771	-4.47481	7.65e-06	0.00120747	-0.142083	0.031563	-4.50156	6.75e-06	0.00140765	-0.171863	0.0768388	-2.23667	0.0253081	0.0143312	-0.168763	0.0800431	-2.1084	0.034996	0.0146875	-0.0507454	0.119436	-0.424874	0.670928	0.000883619	-0.0244089	0.126862	-0.192404	0.847425	0.00103889
cg18770579	19	50191342	F	C19orf76;PRMT1;PRMT1;PRMT1	-0.104817	0.0234261	-4.47438	7.66e-06	0.171581	-0.103583	0.0239644	-4.32236	1.54e-05	0.172773	-0.084458	0.0473044	-1.78542	0.074194	0.60303	-0.0692073	0.0479275	-1.444	0.148739	0.300074	-0.0736985	0.07481	-0.985143	0.324554	0.0137765	-0.0740639	0.0792872	-0.934122	0.350241	0.013533
cg27093918	16	69564625	R		-0.103278	0.0230829	-4.47424	7.67e-06	0.0109901	-0.102977	0.0247254	-4.16482	3.12e-05	0.00349179	-0.138297	0.055005	-2.51426	0.0119281	0.0253326	-0.141437	0.0644514	-2.19447	0.0282016	0.0132054	-0.136978	0.0544707	-2.5147	0.0119132	0.116441	-0.116856	0.0584268	-2.00004	0.0454965	0.175167
cg01442064	4	5713450	F	EVC	-0.115798	0.0258822	-4.47403	7.68e-06	0.00121934	-0.117331	0.0272783	-4.30124	1.7e-05	0.00102325	-0.19318	0.0457532	-4.22222	2.41912e-05	0.12961	-0.179448	0.0466205	-3.84913	0.000118537	0.0962064	-0.108828	0.0829511	-1.31196	0.189535	0.00382076	-0.102669	0.0915148	-1.12188	0.261914	0.00251241
cg18642234	3	49394622	R	GPX1;GPX1;GPX1	-0.109649	0.0245198	-4.47184	7.75e-06	0.0214845	-0.104784	0.0252919	-4.143	3.43e-05	0.0252856	-0.0955919	0.0648735	-1.47351	0.140613	0.0157537	-0.118061	0.0796304	-1.48261	0.138178	0.00411462	-0.0768095	0.0577963	-1.32897	0.183858	0.0809061	-0.0851285	0.0608162	-1.39977	0.161583	0.0873995
cg03707168	19	49379127	F	PPP1R15A	-0.16033	0.0358673	-4.47009	7.82e-06	0.000113479	-0.163192	0.0380727	-4.28631	1.82e-05	9.66e-05	-0.109641	0.0571144	-1.91967	0.0548994	0.588312	-0.118757	0.0586546	-2.02469	0.0428992	0.507405	-0.209584	0.109762	-1.90945	0.0562046	0.00106383	-0.169873	0.10726	-1.58375	0.11325	0.00398652
cg14997711	11	48065851	R	PTPRJ;PTPRJ	0.103809	0.0232242	4.46984	7.83e-06	0.00765298	0.118063	0.0240876	4.90138	9.52e-07	0.0108494	0.11033	0.0725326	1.52111	0.128233	0.0025215	0.155198	0.0658345	2.35739	0.0184038	0.00926934	0.114104	0.0553753	2.06055	0.0393456	0.0592845	0.115815	0.0588643	1.9675	0.0491256	0.0590433
cg05098551	2	179344725	F	FKBP7;FKBP7;PLEKHA3;MIR548N	-0.107401	0.0240321	-4.46909	7.86e-06	0.00564173	-0.121016	0.0273804	-4.4198	9.88e-06	0.00193526	-0.106272	0.0495193	-2.14607	0.0318673	0.151666	-0.101273	0.0506639	-1.99892	0.0456166	0.151919	-0.153888	0.095884	-1.60494	0.108506	0.00166619	-0.165348	0.104975	-1.57512	0.115229	0.00142495
cg13518625	8	29522838	F		-0.138521	0.0309956	-4.46904	7.86e-06	7.39e-05	-0.149682	0.0354968	-4.21676	2.48e-05	1.39e-05	-0.151839	0.044824	-3.38745	0.000705452	0.060126	-0.172108	0.0689103	-2.49756	0.0125051	0.00501702	-0.165735	0.05428	-3.05333	0.00226316	0.142345	-0.172575	0.0584377	-2.95315	0.00314547	0.120116
cg01284415	19	49457725	R	BAX;BAX;BAX;BAX;BAX	-0.0977579	0.0218771	-4.4685	7.88e-06	0.114982	-0.103792	0.0230492	-4.50307	6.7e-06	0.0591588	-0.0923793	0.0426698	-2.16498	0.0303892	0.255677	-0.091896	0.0440384	-2.08672	0.0369132	0.0893508	-0.13567	0.051379	-2.64058	0.00827643	0.168081	-0.149679	0.0550188	-2.7205	0.00651831	0.167899
cg22977892	8	25907769	F		-0.0960512	0.0215022	-4.46703	7.93e-06	0.12823	-0.0937172	0.0225076	-4.16381	3.13e-05	0.124905	-0.0962565	0.0423035	-2.27538	0.0228832	0.0792391	-0.0816708	0.0583581	-1.39948	0.16167	0.0107015	-0.102851	0.0806554	-1.27519	0.202243	0.00296314	-0.119068	0.0903352	-1.31807	0.18748	0.00224711
cg03289906	7	94538408	F	PPP1R9A;PPP1R9A;PPP1R9A;PPP1R9A;PPP1R9A	-0.0999313	0.0223789	-4.46543	7.99e-06	0.00619964	-0.116086	0.0270115	-4.29764	1.73e-05	0.00103667	-0.0750083	0.044854	-1.67228	0.0944697	0.115682	-0.0925069	0.0550045	-1.6818	0.0926068	0.023124	-0.189301	0.0522576	-3.62246	0.000291816	0.247634	-0.200726	0.0549974	-3.64974	0.000262507	0.142399
cg05901196	10	61664954	F	CCDC6	-0.110551	0.0247623	-4.46449	8.03e-06	0.00479416	-0.105726	0.0257948	-4.09873	4.15e-05	0.00394674	-0.16623	0.088303	-1.88249	0.0597694	0.00102319	-0.137797	0.0823654	-1.67299	0.0943287	0.00420327	-0.173313	0.0710452	-2.43948	0.0147086	0.0232143	-0.183323	0.0847659	-2.16269	0.0305648	0.0133613
cg13985198	1	45242073	F	SNORD46;RPS8;SNORD38A	-0.104708	0.0234578	-4.4637	8.06e-06	0.00288289	-0.104191	0.0253873	-4.10405	4.06e-05	0.00222093	-0.117691	0.0581262	-2.02475	0.0428929	0.0134353	-0.15676	0.0817052	-1.9186	0.055035	0.000793034	-0.194542	0.0705519	-2.75743	0.00582578	0.0145416	-0.171932	0.0751422	-2.28809	0.0221323	0.0172796
cg21645826	19	19313533	F	NR2C2AP	-0.113738	0.0254816	-4.46354	8.06e-06	0.00114621	-0.106413	0.0272379	-3.90679	9.35e-05	0.00099376	-0.14824	0.0502223	-2.95168	0.00316052	0.0342419	-0.137623	0.0581682	-2.36595	0.017984	0.0209952	-0.012517	0.0863577	-0.144944	0.884755	0.00153157	-0.00853687	0.0951764	-0.0896952	0.928529	0.00147143
cg14257676	8	10192642	F	MSRA;MSRA;MSRA	-0.0999691	0.0223975	-4.4634	8.07e-06	0.0350681	-0.109579	0.0234021	-4.68245	2.83e-06	0.0111812	-0.152093	0.0452264	-3.36292	0.00077123	0.294955	-0.162914	0.0468107	-3.48027	0.000500903	0.0549534	-0.0932378	0.0530176	-1.75862	0.0786421	0.103553	-0.0920365	0.0569055	-1.61736	0.105801	0.09104
cg26581729	9	139939792	F	NPDC1	-0.106828	0.0239378	-4.46275	8.09e-06	0.00254138	-0.102086	0.0241213	-4.23221	2.31e-05	0.00326335	-0.110279	0.0529254	-2.08367	0.0371901	0.0204257	-0.0874905	0.0449386	-1.94689	0.051548	0.0599813	-0.12274	0.0646895	-1.89737	0.0577786	0.0217903	-0.0916859	0.0569312	-1.61047	0.107296	0.0481089
cg03550208	5	6582193	F	LOC255167;LOC255167	-0.100269	0.0224705	-4.46224	8.11e-06	0.00596482	-0.107815	0.0289385	-3.72566	0.000194803	0.00052877	-0.0508084	0.0469037	-1.08325	0.278698	0.0464019	-0.0656158	0.0736149	-0.891338	0.372748	0.00308194	-0.0866991	0.103504	-0.837644	0.402231	9.9041e-05	-0.0999975	0.1133	-0.88259	0.377458	5.93805e-05
cg07329251	11	10476662	R	AMPD3;AMPD3;AMPD3	-0.117137	0.0262526	-4.46193	8.12e-06	0.0173353	-0.132408	0.0330774	-4.003	6.25e-05	0.000955598	-0.0944806	0.0846251	-1.11646	0.264225	0.00510294	-0.212236	0.147562	-1.43828	0.150355	7.95479e-07	-0.144894	0.0637809	-2.27174	0.023102	0.311958	-0.152672	0.067135	-2.27411	0.0229594	0.146844
cg01812894	9	75568506	R	ALDH1A1	-0.127555	0.0285901	-4.46153	8.14e-06	0.000445602	-0.145928	0.0351064	-4.15674	3.23e-05	4.25e-05	-0.0758511	0.0676583	-1.12109	0.262249	0.00426048	-0.100647	0.0886572	-1.13523	0.256277	0.000339857	-0.112593	0.106227	-1.05993	0.289178	0.00010616	-0.114633	0.117322	-0.977081	0.328529	9.70371e-05
cg04346226	18	8610369	F	RAB12	-0.0966486	0.0216632	-4.46141	8.14e-06	0.030059	-0.1003	0.0226751	-4.42334	9.72e-06	0.00625558	-0.108029	0.0543459	-1.9878	0.0468339	0.017736	-0.125724	0.0642118	-1.95796	0.0502346	0.0075922	-0.0530191	0.0701644	-0.755642	0.449864	0.0099772	-0.0457881	0.0775998	-0.590054	0.555154	0.00919057
cg24711224	5	176561865	F	NSD1;NSD1	-0.114011	0.025554	-4.46157	8.14e-06	0.00190505	-0.119692	0.0305192	-3.92184	8.79e-05	0.000522121	-0.131731	0.0460289	-2.86193	0.00421073	0.0586494	-0.180201	0.0904727	-1.99177	0.0463962	0.00032496	-0.108694	0.073591	-1.477	0.139677	0.0178414	-0.087467	0.0782934	-1.11717	0.263922	0.0247545
cg00253564	1	6552403	F	PLEKHG5;PLEKHG5;PLEKHG5	-0.142506	0.0319732	-4.45705	8.31e-06	0.000125586	-0.139143	0.0341538	-4.07402	4.62e-05	8.16e-05	-0.155108	0.0754536	-2.05568	0.0398138	0.00217272	-0.128018	0.052578	-2.43483	0.014899	0.0379227	-0.189598	0.05648	-3.3569	0.000788204	0.0971435	-0.171923	0.0588535	-2.9212	0.00348685	0.0581994
cg00622166	16	46919021	F	GPT2;GPT2	-0.122567	0.0275063	-4.45598	8.35e-06	0.00112767	-0.150935	0.0324016	-4.65827	3.19e-06	0.000243747	-0.15409	0.048137	-3.20109	0.00136911	0.236131	-0.159729	0.0492599	-3.24257	0.00118456	0.198887	-0.0647017	0.0617388	-1.04799	0.294642	0.0373808	-0.164701	0.0943222	-1.74615	0.0807841	0.00371865
cg19257402	12	132356988	R		-0.127232	0.0285967	-4.4492	8.62e-06	0.00878833	-0.139852	0.0353761	-3.95328	7.71e-05	0.00108807	-0.0449635	0.0685008	-0.656394	0.511571	0.0945712	-0.126506	0.110081	-1.14921	0.250471	0.00322753	-0.202619	0.0712245	-2.84479	0.0044441	0.292845	-0.206303	0.0736713	-2.80032	0.00510518	0.10813
cg14560670	15	69860750	R	LOC145837	-0.104772	0.0235567	-4.44766	8.68e-06	0.133009	-0.110414	0.0245989	-4.48857	7.17e-06	0.149084	-0.146097	0.0493282	-2.96173	0.00305921	0.084195	-0.137165	0.0511191	-2.68323	0.00729139	0.104945	-0.085364	0.0547925	-1.55795	0.119245	0.26806	-0.0766389	0.0579404	-1.32272	0.185929	0.259024
cg07078732	2	30505165	R		0.107156	0.0240962	4.44702	8.71e-06	0.0138078	0.108678	0.0246631	4.40651	1.05e-05	0.0106342	0.13512	0.0488927	2.76361	0.00571663	0.358626	0.139953	0.0495483	2.82458	0.00473426	0.39796	0.223492	0.0643032	3.47559	0.000509722	0.0357151	0.200827	0.0607032	3.30835	0.00093848	0.0774687
cg16286142	3	10215652	F	IRAK2	-0.119739	0.0269283	-4.44659	8.72e-06	0.0197536	-0.126569	0.028057	-4.51116	6.45e-06	0.0287615	-0.113699	0.0602657	-1.88663	0.05921	0.127048	-0.135652	0.0623329	-2.17624	0.029537	0.160004	-0.2688	0.0662387	-4.05805	4.94833e-05	0.285415	-0.260908	0.0700939	-3.72227	0.000197438	0.292824
cg19343530	6	28831388	F		-0.0969356	0.0218046	-4.44566	8.76e-06	0.0253204	-0.0872906	0.0226415	-3.85534	0.000115569	0.00401119	-0.0679793	0.0494962	-1.37342	0.16962	0.024046	-0.024543	0.0738774	-0.332213	0.739729	0.00102689	-0.138634	0.0522026	-2.65569	0.00791454	0.0794318	-0.129114	0.0563703	-2.29047	0.0219941	0.0467741
cg21091547	6	36645500	F	CDKN1A;CDKN1A	-0.0982121	0.0220941	-4.44518	8.78e-06	0.0129988	-0.0996455	0.0228943	-4.35241	1.35e-05	0.0046457	-0.0967582	0.0423936	-2.28238	0.0224669	0.433574	-0.0867936	0.0434562	-1.99726	0.0457965	0.406003	-0.183326	0.0787882	-2.32683	0.0199745	0.00456053	-0.174709	0.0794596	-2.19871	0.0278983	0.00769462
cg07491589	11	43600201	F		-0.108077	0.0243141	-4.44502	8.79e-06	0.00411796	-0.0999374	0.0268202	-3.7262	0.000194391	0.00240405	-0.0902339	0.051732	-1.74426	0.0811141	0.156753	-0.0669762	0.0528102	-1.26824	0.204711	0.360448	-0.0810524	0.088318	-0.917733	0.358759	0.00362943	-0.0996861	0.0905964	-1.10033	0.271187	0.00530625
cg10953655	17	46656664	R	HOXB4	-0.131888	0.0296766	-4.44418	8.82e-06	0.000437757	-0.150642	0.0338401	-4.45159	8.52e-06	0.000151274	-0.145653	0.0626738	-2.32399	0.0201262	0.0117388	-0.157228	0.0751734	-2.09153	0.0364803	0.00423094	-0.144352	0.0756551	-1.90802	0.0563881	0.011738	-0.156464	0.0831808	-1.88101	0.059971	0.0121995
cg19827511	14	93580644	R	ITPK1;ITPK1;ITPK1	-0.103515	0.0233064	-4.44148	8.93e-06	0.0415335	-0.112861	0.0239536	-4.71167	2.46e-06	0.0173699	-0.121825	0.0463611	-2.62774	0.00859532	0.132446	-0.118179	0.0471413	-2.50691	0.0121791	0.120495	-0.0693627	0.0547999	-1.26574	0.205604	0.181898	-0.0868941	0.0569705	-1.52525	0.127197	0.155419
cg24641737	1	111743271	F	DENND2D;DENND2D	-0.130599	0.0294053	-4.44132	8.94e-06	0.00037416	-0.131875	0.0314313	-4.19565	2.72e-05	0.000275751	-0.129993	0.0687299	-1.89136	0.0585766	0.00445694	-0.114512	0.0695768	-1.64583	0.099798	0.00626933	-0.223756	0.0547448	-4.08725	4.36513e-05	0.44576	-0.208297	0.0579734	-3.59298	0.000326917	0.358143
cg14150115	13	30963379	F		0.105434	0.0237411	4.441	8.95e-06	0.0604827	0.103162	0.0251823	4.09659	4.19e-05	0.02737	0.0921885	0.051744	1.78163	0.0748103	0.0608646	0.0732484	0.0599175	1.22249	0.221523	0.0315353	0.109781	0.0734322	1.495	0.134915	0.0212248	0.078973	0.0689993	1.14455	0.252397	0.0409381
cg16783349	10	130854343	F		0.104468	0.0235238	4.44093	8.96e-06	0.0372074	0.101621	0.0237501	4.27875	1.88e-05	0.0325201	0.0905059	0.046306	1.95452	0.0506402	0.218862	0.10323	0.046734	2.20889	0.0271822	0.130053	0.197598	0.0771691	2.56058	0.0104497	0.018981	0.162914	0.0780845	2.08638	0.0369445	0.0207059
cg16375541	3	45078017	R		-0.0963467	0.0217224	-4.43537	9.19e-06	0.00869577	-0.110633	0.0224156	-4.93551	7.99e-07	0.0173371	-0.120365	0.0537983	-2.23734	0.0252639	0.0171456	-0.12685	0.06233	-2.03513	0.0418373	0.0079571	-0.0895296	0.0568684	-1.57433	0.115411	0.0357656	-0.126608	0.0683038	-1.85361	0.0637953	0.0195138
cg23919111	14	95983256	F		-0.164417	0.0370686	-4.43547	9.19e-06	8.29e-05	-0.151657	0.0380218	-3.9887	6.64e-05	0.000151723	-0.254008	0.0931333	-2.72736	0.00638434	0.00171103	-0.219568	0.0866929	-2.53271	0.0113184	0.00639667	-0.134246	0.063931	-2.09985	0.0357419	0.0535165	-0.0280545	0.112807	-0.248695	0.803597	0.00347452
cg09352789	10	111682693	F	XPNPEP1;XPNPEP1;XPNPEP1	-0.0967913	0.0218382	-4.4322	9.33e-06	0.0047935	-0.0866317	0.0228844	-3.78562	0.000153325	0.00684759	-0.0624585	0.0426708	-1.46373	0.143268	0.422688	-0.0374876	0.0441722	-0.848669	0.396065	0.137218	-0.120246	0.0862898	-1.39352	0.163464	0.00218987	-0.065577	0.0855308	-0.766706	0.443256	0.00567947
cg24438909	1	156828693	F	NTRK1;INSRR	-0.108792	0.0245537	-4.43079	9.39e-06	0.00466017	-0.12027	0.0256423	-4.6903	2.73e-06	0.00400428	-0.128952	0.052211	-2.46983	0.0135179	0.042677	-0.136248	0.0721545	-1.88828	0.0589887	0.00986812	-0.111883	0.057476	-1.9466	0.0515827	0.103499	-0.109343	0.0618355	-1.76829	0.0770127	0.0913908
cg27537125	1	25349681	F		-0.11152	0.0251792	-4.42904	9.47e-06	0.0188224	-0.1063	0.0264613	-4.01717	5.89e-05	0.00539188	-0.129553	0.0732899	-1.76768	0.0771138	0.0064081	-0.107329	0.0803623	-1.33556	0.181694	0.00588955	-0.170835	0.0614572	-2.77973	0.00544034	0.369409	-0.17732	0.066541	-2.66482	0.00770287	0.210978
cg00709979	16	85866348	R		0.153532	0.0346728	4.42803	9.51e-06	4.48e-05	0.148444	0.0351544	4.22261	2.41e-05	7.98e-05	0.151538	0.0700012	2.16479	0.0304036	0.00544572	0.157965	0.0785827	2.01017	0.0444128	0.00228009	0.132444	0.0688861	1.92265	0.0545242	0.0248526	0.0664531	0.0601972	1.10392	0.269626	0.147348
cg18442362	7	44677772	F	OGDH;OGDH;OGDH	-0.104758	0.0236652	-4.42668	9.57e-06	0.0199373	-0.0974186	0.0250961	-3.88183	0.000103674	0.0203723	-0.0859462	0.0502784	-1.70941	0.0873759	0.220822	-0.0785245	0.0516479	-1.52038	0.128415	0.26572	-0.0158135	0.0943571	-0.167592	0.866904	0.00174761	0.0688391	0.092642	0.743066	0.457442	0.00545042
cg25376310	6	158018910	R	ZDHHC14;ZDHHC14	-0.105694	0.0238834	-4.4254	9.63e-06	0.0379152	-0.10453	0.0253454	-4.12423	3.72e-05	0.0321864	-0.12964	0.0497167	-2.60758	0.00911856	0.136318	-0.0997963	0.0514833	-1.93842	0.052572	0.306638	-0.103576	0.0585878	-1.76787	0.0770827	0.0397945	-0.097857	0.0636321	-1.53786	0.124084	0.0406645
cg20382154	2	239463716	F		-0.127277	0.0287632	-4.425	9.64e-06	0.0017918	-0.132891	0.0299437	-4.43802	9.08e-06	0.00178585	-0.114442	0.0571453	-2.00265	0.0452144	0.0785984	-0.12312	0.0719925	-1.71018	0.0872319	0.0181731	-0.167764	0.0652428	-2.57138	0.0101295	0.0386764	-0.172798	0.0727528	-2.37514	0.0175422	0.0339042
cg15342087	6	30720209	R		-0.175786	0.0397275	-4.4248	9.65e-06	1.45e-06	-0.187752	0.0398216	-4.71482	2.42e-06	3.02e-06	-0.180638	0.0630187	-2.86643	0.00415136	0.0108498	-0.184796	0.0653247	-2.82888	0.0046711	0.0107628	-0.169415	0.070717	-2.39567	0.0165899	0.0228673	-0.231548	0.0823076	-2.8132	0.00490518	0.0122114
cg05401069	18	21572634	F	TTC39C	0.15816	0.0357573	4.42316	9.73e-06	0.000361165	0.142344	0.0344213	4.13535	3.54e-05	0.000820777	0.240704	0.0781545	3.07985	0.00207106	0.0220145	0.247378	0.0797207	3.10306	0.00191532	0.0230561	0.23402	0.118044	1.98248	0.0474261	0.00323656	0.163233	0.101093	1.61469	0.106378	0.0188417
cg12966875	20	43883746	R	SLPI	-0.152312	0.0344381	-4.42278	9.74e-06	0.000128612	-0.150345	0.0368436	-4.08061	4.49e-05	0.000120513	-0.216633	0.0711791	-3.04349	0.0023385	0.0112517	-0.199521	0.0685757	-2.9095	0.00362008	0.0184379	-0.110733	0.0625849	-1.76932	0.0768401	0.088191	-0.0717001	0.0659482	-1.08722	0.27694	0.0815809
cg08540215	7	150548765	F	ABP1	-0.109823	0.0248334	-4.42241	9.76e-06	0.0113584	-0.105801	0.0256897	-4.11844	3.81e-05	0.0105544	-0.136019	0.0543746	-2.50151	0.0123664	0.220863	-0.13983	0.0559078	-2.50108	0.0123815	0.22252	-0.155191	0.0747501	-2.07613	0.0378822	0.0194221	-0.141464	0.0751833	-1.88159	0.0598914	0.026098
cg23035209	5	72795181	F	BTF3;BTF3	-0.100544	0.0227345	-4.42252	9.76e-06	0.00319863	-0.0872729	0.0231599	-3.76827	0.000164384	0.0176591	-0.125376	0.049928	-2.51113	0.0120346	0.0266021	-0.10057	0.0513086	-1.96011	0.0499835	0.0283404	-0.132662	0.0686573	-1.93224	0.0533301	0.0128254	-0.0969906	0.0590225	-1.64328	0.100325	0.0427172
cg24842334	7	157647224	F	PTPRN2;PTPRN2;PTPRN2	-0.119946	0.0271254	-4.42191	9.78e-06	0.0443181	-0.125847	0.0276186	-4.55661	5.2e-06	0.037647	-0.182565	0.0631946	-2.88893	0.00386552	0.386746	-0.194581	0.0637635	-3.05161	0.00227619	0.174949	-0.10595	0.0685244	-1.54617	0.122064	0.233349	-0.104492	0.0713453	-1.4646	0.14303	0.233027
cg20540306	5	153787169	R	GALNT10;GALNT10	-0.106165	0.0240234	-4.41922	9.91e-06	0.0248727	-0.11894	0.0247621	-4.80328	1.56e-06	0.00756528	-0.0890441	0.0488569	-1.82255	0.0683715	0.13132	-0.0921904	0.0516585	-1.78461	0.0743242	0.0446817	-0.167666	0.0579624	-2.89266	0.00381998	0.0481732	-0.145156	0.0600575	-2.41695	0.0156513	0.0614565
cg10248733	19	16607483	F	C19orf44;CALR3	-0.0951849	0.0215401	-4.41896	9.92e-06	0.172584	-0.0914105	0.0222732	-4.10405	4.06e-05	0.209006	-0.155163	0.0432403	-3.58838	0.000332733	0.185872	-0.130749	0.0443581	-2.94759	0.00320263	0.789975	-0.0094644	0.0563506	-0.167956	0.866618	0.0352729	-0.0109087	0.061065	-0.178641	0.858219	0.0332178
cg25099490	14	23583133	R		-0.128594	0.0291051	-4.41827	9.95e-06	0.00423374	-0.150334	0.0384555	-3.9093	9.26e-05	0.000674426	-0.181486	0.0752933	-2.41038	0.0159358	0.129848	-0.265924	0.109628	-2.42569	0.0152793	0.0083974	-0.170682	0.0698466	-2.44367	0.0145386	0.0593721	-0.202686	0.112075	-1.80848	0.0705323	0.0231328
cg16755922	17	80536214	F	FOXK2	0.138423	0.0313326	4.41785	9.97e-06	0.00018816	0.129596	0.0306783	4.22435	2.4e-05	0.00054307	0.121066	0.06001	2.01744	0.0436499	0.0162051	0.107701	0.0575375	1.87184	0.0612287	0.0284064	0.0958448	0.0571465	1.67718	0.0935075	0.136987	0.0905986	0.06049	1.49774	0.1342	0.0529582
cg27067618	19	15751949	F	CYP4F3	-0.119166	0.0269766	-4.41737	9.99e-06	0.00268602	-0.123269	0.0304246	-4.05161	5.09e-05	0.00157468	-0.133393	0.0588713	-2.26583	0.0234616	0.0424039	-0.172319	0.107156	-1.60812	0.107809	0.00028501	-0.101127	0.101604	-0.995306	0.319587	0.00316116	-0.0440366	0.0653599	-0.673756	0.500467	0.0582687

## Sheet: TabS3
Table S3: CpGs associated with all-cause mortality at P<1e-5 in African ancestry cohorts.
					All-cause mortality										CVD death										Cancer death
					All avaliable data					Truncated at 15 years follow-up					All avaliable data					Truncated at 15 years follow-up					All avaliable data				Truncated at 15 years follow-up
CpG	CHR	MAPINFO	Strand	UCSC_RefGene_Name	Beta	se	Z-value	P-value	Heterogeneity.Pvalue	Beta	se	Z-value	P-value	Heterogeneity.Pvalue	Beta	se	Z-value	P-value	Heterogeneity.Pvalue	Beta	se	Z-value	P-value	Heterogeneity.Pvalue	Beta	se	Z-value	P-value	Beta	se	Z-value	P-value
cg00159243	12	109023799	R	SELPLG	-0.211601	0.0471979	-4.48326	7.35e-06	0.985162	-0.233664	0.0566618	-4.12384	3.73e-05	0.957063	-0.2211	0.0641449	-3.44688	0.000567109	0.4369	-0.280089	0.0706324	-3.96544	7.32603e-05	0.418501	-0.171895	0.106275	-1.61746	0.105779	-0.250652	0.13598	-1.8433	0.0652855
cg00464927	11	68139121	F	LRP5	0.283713	0.0610525	4.64703	3.37e-06	0.927153	0.315848	0.0686472	4.60103	4.2e-06	0.798095	0.259117	0.0862346	3.00479	0.00265763	0.896761	0.347744	0.089536	3.88385	0.000102817	0.715941	0.430538	0.126705	3.39794	0.000678943	0.287223	0.170257	1.687	0.0916032
cg00670942	17	74836683	F		0.134914	0.0302323	4.46258	8.1e-06	0.983483	0.136195	0.0381323	3.57165	0.000354743	0.980999	0.133059	0.043892	3.03151	0.00243331	0.990815	0.14078	0.0509399	2.76365	0.00571583	0.965019	0.219355	0.0672481	3.26188	0.00110676	0.131831	0.0816861	1.61388	0.106554
cg00753676	4	38662991	F	FLJ13197	0.196386	0.0408323	4.80959	1.51e-06	0.537399	0.163551	0.0458674	3.56574	0.000362831	0.839143	0.209596	0.0576307	3.63688	0.00027596	0.344492	0.173544	0.0577325	3.00601	0.002647	0.693347	0.246626	0.0976369	2.52595	0.0115385	0.151387	0.110979	1.36411	0.172534
cg01041239	18	13222581	F	C18orf1;C18orf1	0.201189	0.0351439	5.72471	1.04e-08	0.580841	0.237147	0.042976	5.51812	3.43e-08	0.705851	0.249104	0.0499099	4.99107	6.00446e-07	0.962006	0.267237	0.0562467	4.75116	2.0225e-06	0.946678	0.139213	0.075396	1.84642	0.064831	0.11017	0.0971575	1.13394	0.256822
cg01052276	2	97200489	R		-0.148981	0.0315168	-4.72704	2.28e-06	0.526266	-0.136834	0.0401824	-3.40532	0.000660862	0.591048	-0.224069	0.106898	-2.0961	0.0360731	0.0280361	-0.235289	0.119011	-1.97704	0.0480368	0.0361017	-0.127944	0.0695939	-1.83843	0.0659983	-0.121801	0.0895535	-1.3601	0.173799
cg01082299	6	31431969	R	HCP5	-0.235361	0.0481721	-4.88583	1.03e-06	0.77368	-0.264357	0.0567294	-4.65997	3.16e-06	0.707929	-0.250076	0.0698632	-3.57951	0.000344245	0.805289	-0.224146	0.0775157	-2.89162	0.0038326	0.940401	-0.304813	0.112171	-2.7174	0.00657963	-0.265208	0.12861	-2.06211	0.0391977
cg01309328	6	32811253	F	PSMB8;PSMB8	-0.18965	0.0384925	-4.92694	8.35e-07	0.507799	-0.208587	0.0467829	-4.45861	8.25e-06	0.364693	-0.147628	0.0550213	-2.68311	0.00729416	0.437836	-0.133611	0.0613934	-2.17632	0.0295316	0.445933	-0.166732	0.0882559	-1.88918	0.0588671	-0.190022	0.108506	-1.75125	0.0799023
cg01406381	19	47288263	F	SLC1A5;SLC1A5;SLC1A5	-0.203627	0.0426448	-4.77496	1.8e-06	0.990427	-0.225063	0.0521129	-4.31876	1.57e-05	0.964997	-0.246403	0.0596689	-4.12951	3.63544e-05	0.904261	-0.215918	0.0680546	-3.17272	0.0015102	0.983496	-0.214745	0.0943766	-2.2754	0.0228817	-0.298746	0.119958	-2.49043	0.012759
cg01409343	17	57915740	R	TMEM49	-0.279851	0.0486174	-5.75619	8.6e-09	0.777458	-0.292566	0.0577091	-5.06967	3.98e-07	0.830491	-0.39096	0.0680596	-5.74437	9.22645e-09	0.785464	-0.37855	0.0767815	-4.93022	8.21356e-07	0.806362	-0.161432	0.110968	-1.45476	0.145736	-0.200083	0.134886	-1.48335	0.137981
cg01971407	11	313624	R	IFITM1	-0.174728	0.034807	-5.01991	5.17e-07	0.882511	-0.167714	0.043751	-3.83338	0.000126394	0.91023	-0.210215	0.0519891	-4.04344	5.26736e-05	0.605425	-0.118124	0.0589984	-2.00216	0.045268	0.851244	-0.164183	0.0774468	-2.11995	0.0340101	-0.122086	0.0970181	-1.25838	0.208255
cg02212339	17	3493666	R	TRPV1;TRPV1;TRPV1;TRPV1	0.297497	0.0654157	4.54779	5.42e-06	0.833334	0.346001	0.0717209	4.82427	1.41e-06	0.921756	0.331362	0.0907407	3.65175	0.000260464	0.870925	0.405277	0.0944456	4.29112	1.77778e-05	0.885923	0.356737	0.150026	2.37783	0.0174148	0.0997305	0.175437	0.568468	0.569717
cg02325250	5	131409289	F	CSF2	-0.179727	0.0362232	-4.96165	6.99e-07	0.510883	-0.201827	0.0449205	-4.493	7.02e-06	0.35731	-0.219345	0.0905636	-2.422	0.0154352	0.121558	-0.238622	0.106344	-2.24387	0.0248405	0.099365	-0.204903	0.0799478	-2.56296	0.0103783	-0.281238	0.0972181	-2.89285	0.00381763
cg02508743	8	56903623	R	LYN;LYN	0.159374	0.0359894	4.42836	9.5e-06	0.483893	0.159728	0.0414206	3.85625	0.00011514	0.47379	0.243813	0.0503865	4.83886	1.30587e-06	0.746572	0.240425	0.0555747	4.32616	1.51728e-05	0.752596	0.103982	0.0765345	1.35863	0.174263	0.00721666	0.0888898	0.0811866	0.935294
cg02909097	17	2843206	R	RAP1GAP2;RAP1GAP2	0.203753	0.0425155	4.79243	1.65e-06	0.584074	0.203652	0.0494592	4.11757	3.83e-05	0.573789	0.203358	0.0569847	3.56864	0.000358842	0.773676	0.196993	0.0616284	3.19646	0.00139125	0.790607	0.32033	0.106118	3.01861	0.00253936	0.224916	0.121972	1.84399	0.065185
cg03038262	11	315262	R	IFITM1	-0.325491	0.0450726	-7.22149	5.14e-13	0.814234	-0.306181	0.0557375	-5.49326	3.95e-08	0.855644	-0.424437	0.0677691	-6.26298	3.77692e-10	0.625234	-0.328162	0.0810042	-4.05117	5.09612e-05	0.991272	-0.36193	0.10241	-3.53413	0.000409124	-0.26322	0.12025	-2.18893	0.0286016
cg04202511	16	68117991	R	NFATC3;NFATC3;NFATC3;NFATC3	0.23595	0.0489109	4.82408	1.41e-06	0.447979	0.240541	0.0655223	3.67113	0.000241484	0.359893	0.237412	0.066502	3.56999	0.00035699	0.487721	0.246395	0.0902171	2.73114	0.0063116	0.334753	0.175714	0.112402	1.56326	0.117991	0.146995	0.157012	0.936204	0.349168
cg05131623	3	179755285	F	PEX5L	0.143544	0.0316854	4.53029	5.89e-06	0.783808	0.0951823	0.0402575	2.36434	0.0180624	0.77297	0.0337305	0.15618	0.215972	0.829009	0.00153897	-0.0222327	0.165164	-0.13461	0.89292	0.00337421	0.143666	0.0672645	2.13584	0.0326927	0.0966856	0.0868073	1.1138	0.265367
cg05438378	15	67383736	F	SMAD3	-0.164656	0.0355725	-4.62873	3.68e-06	0.435359	-0.199197	0.04397	-4.53029	5.89e-06	0.593501	-0.196956	0.0495148	-3.97772	6.95785e-05	0.713359	-0.244269	0.0577542	-4.22947	2.34245e-05	0.954571	-0.197766	0.0760945	-2.59896	0.00935067	-0.327586	0.101279	-3.23449	0.00121862
cg05576845	5	146176618	R	PPP2R2B;PPP2R2B;PPP2R2B;PPP2R2B;PPP2R2B;PPP2R2B;PPP2R2B	-0.15936	0.0337591	-4.7205	2.35e-06	0.91229	-0.160336	0.0407999	-3.92981	8.5e-05	0.899384	-0.199459	0.0481445	-4.14293	3.42894e-05	0.486406	-0.143838	0.0543098	-2.64847	0.00808567	0.803283	-0.14546	0.0736945	-1.97382	0.0484021	-0.1821	0.0937569	-1.94226	0.0521056
cg06264663	13	21563415	F	LATS2	0.158479	0.0350029	4.5276	5.97e-06	0.622575	0.157997	0.0432648	3.65186	0.000260347	0.579799	0.157429	0.104457	1.50712	0.131779	0.0608241	0.15986	0.121118	1.31987	0.186879	0.0489401	0.0967519	0.0767397	1.26078	0.207388	0.126489	0.0965362	1.31027	0.190103
cg06357748	12	1025529	F	RAD52	0.179591	0.0355911	5.04594	4.51e-07	0.750455	0.199772	0.0439193	4.54862	5.4e-06	0.532611	0.202127	0.0505636	3.99748	6.40215e-05	0.442582	0.20742	0.0625067	3.31837	0.000905437	0.332497	0.277157	0.0765567	3.62029	0.000294274	0.218193	0.0970566	2.2481	0.02457
cg06981309	3	146260954	F	PLSCR1	-0.17139	0.0373706	-4.58621	4.51e-06	0.624589	-0.194832	0.0461808	-4.21889	2.46e-05	0.413268	-0.222633	0.0947739	-2.3491	0.0188189	0.122609	-0.244865	0.112532	-2.17596	0.0295585	0.0926714	-0.101132	0.0834068	-1.21251	0.225318	-0.0981742	0.107305	-0.914908	0.36024
cg07539709	17	80545454	R	FOXK2	0.226298	0.0443491	5.10266	3.35e-07	0.633162	0.239596	0.0529691	4.52331	6.09e-06	0.480956	0.164862	0.061866	2.66483	0.00770277	0.805449	0.229577	0.0680366	3.37431	0.000740001	0.400933	0.34916	0.0956441	3.65061	0.000261614	0.317965	0.12317	2.58152	0.00983663
cg07626482	19	47289503	F	SLC1A5;SLC1A5;SLC1A5	-0.152044	0.0322856	-4.70934	2.49e-06	0.679857	-0.192572	0.0399778	-4.81698	1.46e-06	0.495524	-0.123533	0.0460531	-2.6824	0.00730954	0.758074	-0.139977	0.0530926	-2.63647	0.00837734	0.778997	-0.132812	0.0715262	-1.85682	0.0633364	-0.278093	0.0912717	-3.04687	0.00231235
cg08099136	6	32811251	F	PSMB8;PSMB8	-0.182599	0.035966	-5.077	3.83e-07	0.426086	-0.191151	0.0437171	-4.37246	1.23e-05	0.41038	-0.192563	0.0739228	-2.60492	0.00918958	0.214971	-0.17297	0.0810693	-2.13361	0.0328745	0.223089	-0.121537	0.0824536	-1.47401	0.14048	-0.118488	0.100925	-1.17402	0.240386
cg08122652	3	122281939	R	PARP9;PARP9;DTX3L;PARP9;PARP9;PARP9;PARP9	-0.153357	0.0309643	-4.95271	7.32e-07	0.785889	-0.157784	0.0388195	-4.06457	4.81e-05	0.710068	-0.194346	0.0442079	-4.39618	1.10175e-05	0.390712	-0.162477	0.0510536	-3.18249	0.00146016	0.650366	-0.120639	0.0682317	-1.76808	0.0770476	-0.106167	0.0884784	-1.19992	0.23017
cg08324925	5	131409159	F	CSF2	-0.20198	0.0396965	-5.08811	3.62e-07	0.367896	-0.181848	0.0475262	-3.82628	0.000130094	0.445705	-0.243919	0.11844	-2.05943	0.0394531	0.0491762	-0.256085	0.130846	-1.95716	0.0503291	0.051044	-0.20314	0.0891489	-2.27866	0.0226871	-0.241405	0.108643	-2.22201	0.0262828
cg09479650	16	85578516	R		0.227756	0.0443521	5.13519	2.82e-07	0.504378	0.249581	0.053814	4.63784	3.52e-06	0.405319	0.239347	0.0619967	3.86064	0.000113092	0.647755	0.268261	0.0709214	3.78251	0.000155252	0.449048	0.248043	0.0961405	2.58001	0.00987981	0.154564	0.121955	1.26739	0.205016
cg09856467	22	26938937	R	TPST2;TPST2	0.207921	0.0451491	4.60521	4.12e-06	0.730484	0.24319	0.0578401	4.20452	2.62e-05	0.581658	0.187228	0.0654276	2.8616	0.00421512	0.640943	0.258705	0.0789146	3.27829	0.00104438	0.402789	0.317912	0.0946763	3.35789	0.000785412	0.21259	0.13227	1.60724	0.108002
cg09975715	17	8379050	F	MYH10	0.166874	0.0350666	4.75877	1.95e-06	0.730862	0.219207	0.0423691	5.17375	2.29e-07	0.867578	0.189585	0.0497494	3.8108	0.000138518	0.379778	0.247343	0.0786878	3.14334	0.00167032	0.225658	0.1331	0.0779422	1.70768	0.0876965	0.225048	0.0974243	2.30997	0.0208896
cg10333594	16	1705338	R	CRAMP1L	0.20319	0.0391162	5.19453	2.05e-07	0.889869	0.255979	0.0501063	5.10872	3.24e-07	0.33096	0.218777	0.0524927	4.16777	3.07596e-05	0.50569	0.270058	0.115763	2.33286	0.0196557	0.0724096	0.237381	0.0903469	2.62743	0.00860313	0.205175	0.108574	1.88972	0.0587948
cg10508317	17	76355146	R	SOCS3	-0.155761	0.0335511	-4.64251	3.44e-06	0.635964	-0.123634	0.0404805	-3.05416	0.00225692	0.922417	-0.14694	0.0447591	-3.2829	0.00102746	0.608464	-0.0872416	0.0505185	-1.72693	0.084181	0.725224	-0.277857	0.0805256	-3.45054	0.000559473	-0.269664	0.101573	-2.65486	0.00793405
cg11186344	1	19253694	R	IFFO2	-0.165674	0.0361292	-4.5856	4.53e-06	0.972677	-0.153224	0.0453287	-3.38028	0.000724113	0.92239	-0.174899	0.0518657	-3.37216	0.000745817	0.841298	-0.167866	0.0600613	-2.79491	0.00519144	0.838714	-0.182781	0.079125	-2.31003	0.0208864	-0.233287	0.0983658	-2.37162	0.0177102
cg11650298	13	44690989	R		-0.167413	0.0355814	-4.70506	2.54e-06	0.460265	-0.134022	0.0396099	-3.38355	0.000715553	0.57951	-0.318486	0.140103	-2.27323	0.0230122	0.0048675	-0.203261	0.106565	-1.90738	0.0564709	0.0580056	-0.149637	0.0850721	-1.75895	0.0785868	-0.185556	0.0894173	-2.07517	0.0379709
cg11694510	11	313354	R	IFITM1	-0.263432	0.0582184	-4.52489	6.04e-06	0.811703	-0.244233	0.0691009	-3.53444	0.000408637	0.880008	-0.324353	0.0842489	-3.84994	0.000118146	0.627767	-0.23318	0.0946023	-2.46484	0.0137074	0.977143	-0.173787	0.134952	-1.28777	0.197826	-0.0772879	0.163213	-0.473541	0.635827
cg11959708	6	30881893	R	VARS2;VARS2;VARS2	0.156345	0.035238	4.43684	9.13e-06	0.915279	0.081703	0.0409233	1.99649	0.0458807	0.743445	0.186251	0.0510842	3.64596	0.000266396	0.616696	0.0482735	0.0562021	0.858927	0.390381	0.355576	0.296079	0.0790863	3.74375	0.000181298	0.10775	0.0902639	1.19372	0.232586
cg12054453	17	57915717	F	TMEM49	-0.173241	0.0312397	-5.54556	2.93e-08	0.917206	-0.137439	0.0381456	-3.603	0.000314562	0.574211	-0.228668	0.044089	-5.18651	2.1427e-07	0.706637	-0.190504	0.0506921	-3.75805	0.000171242	0.730865	-0.116032	0.068196	-1.70145	0.0888594	-0.128302	0.0868648	-1.47703	0.139667
cg12147994	2	262754	R	SH3YL1;SH3YL1	0.154629	0.0347229	4.45322	8.46e-06	0.814708	0.142445	0.0452265	3.14959	0.00163498	0.782891	0.161841	0.049207	3.28898	0.00100552	0.502614	0.187572	0.0597558	3.13898	0.00169536	0.41392	0.0993759	0.0790003	1.25792	0.208421	-0.0109099	0.105141	-0.103765	0.917356
cg13821176	8	126448338	F	TRIB1	0.215467	0.0470963	4.57503	4.76e-06	0.79772	0.20792	0.0562617	3.69558	0.000219385	0.774108	0.244177	0.0644145	3.79071	0.000150217	0.955887	0.236772	0.0737486	3.21053	0.00132492	0.922895	0.253066	0.108424	2.33403	0.019594	0.0951159	0.131779	0.721786	0.470426
cg13883633	15	41951695	R	MGA;MGA	0.186592	0.0381486	4.89118	1e-06	0.546464	0.195944	0.0483401	4.05345	5.05e-05	0.424469	0.146623	0.0548028	2.67546	0.00746268	0.652536	0.162424	0.0644596	2.51978	0.0117429	0.451459	0.222672	0.0815476	2.73058	0.00632233	0.251285	0.105559	2.38052	0.0172884
cg14312114	17	80571580	R		0.144213	0.0326001	4.4237	9.7e-06	0.992055	0.131131	0.0393774	3.3301	0.00086815	0.930491	0.162311	0.0457615	3.54688	0.000389826	0.964732	0.176619	0.0514326	3.43398	0.000594787	0.840171	0.194471	0.0688545	2.82437	0.00473729	0.136175	0.0892429	1.52589	0.127037
cg14602222	12	1025663	R	RAD52	0.158292	0.0321514	4.92333	8.51e-07	0.510134	0.174646	0.0493326	3.54018	0.000399854	0.28745	0.159351	0.0459442	3.46836	0.000523641	0.38005	0.170658	0.0672004	2.53953	0.0111	0.262498	0.312824	0.0685236	4.5652	4.9902e-06	0.26256	0.0894351	2.93576	0.00332737
cg14796605	10	129537990	F	FOXI2	-0.153788	0.0338719	-4.5403	5.62e-06	0.453953	-0.0968897	0.0688556	-1.40714	0.159385	0.195725	-0.193148	0.0472899	-4.08433	4.42039e-05	0.60355	-0.0815083	0.100079	-0.814439	0.415393	0.151121	-0.226273	0.0738048	-3.06583	0.00217068	-0.134897	0.117066	-1.15232	0.24919
cg15104126	12	6150167	R	VWF	0.168788	0.035969	4.69258	2.7e-06	0.479269	0.156205	0.0430953	3.62464	0.000289366	0.547209	0.142229	0.0510046	2.78856	0.00529432	0.364012	0.155552	0.0827546	1.87967	0.0601525	0.199868	0.116217	0.0784308	1.48178	0.138398	0.0147983	0.0960699	0.154037	0.87758
cg15114651	19	47289410	F	SLC1A5;SLC1A5;SLC1A5	-0.203084	0.0449737	-4.51561	6.31e-06	0.856652	-0.19324	0.0543001	-3.55874	0.000372635	0.828254	-0.228962	0.0639566	-3.57996	0.000343642	0.838908	-0.156296	0.0723557	-2.16011	0.030764	0.867645	-0.227229	0.101587	-2.23678	0.0253005	-0.226657	0.125662	-1.8037	0.0712776
cg15310871	8	20077936	R	ATP6V1B2	0.170432	0.0326589	5.21855	1.8e-07	0.374383	0.170203	0.0692218	2.4588	0.0139402	0.161835	0.167177	0.0466213	3.58586	0.000335971	0.473574	0.18287	0.060834	3.00604	0.00264671	0.326641	0.223356	0.0676359	3.30232	0.000958883	0.323567	0.0911735	3.54892	0.000386817
cg15871086	18	56526595	F		-0.156545	0.0341957	-4.57792	4.7e-06	0.359817	-0.195698	0.04941	-3.9607	7.47e-05	0.292821	-0.144701	0.0560401	-2.5821	0.00982006	0.290622	-0.166095	0.0653351	-2.5422	0.0110157	0.286384	-0.192108	0.0752414	-2.55322	0.0106733	-0.267384	0.0923824	-2.89432	0.00379986
cg16411857	16	57023191	R	NLRC5	-0.231452	0.0346508	-6.67956	2.4e-11	0.360557	-0.267863	0.0438694	-6.10593	1.02e-09	0.342002	-0.269306	0.0475645	-5.66192	1.49685e-08	0.470474	-0.265841	0.0532075	-4.9963	5.84412e-07	0.460293	-0.16388	0.0738109	-2.22027	0.0264008	-0.220912	0.0940381	-2.34917	0.0188151
cg16743273	19	2076833	F	MOBKL2A	0.213057	0.0374505	5.68904	1.28e-08	0.70009	0.243508	0.0441911	5.51034	3.58e-08	0.450778	0.203445	0.0516008	3.94268	8.0575e-05	0.80793	0.236022	0.0568587	4.15102	3.3099e-05	0.657129	0.272876	0.0857257	3.18312	0.00145695	0.251672	0.103765	2.4254	0.0152916
cg16936953	17	57915665	F	TMEM49	-0.196107	0.0347855	-5.63762	1.72e-08	0.501577	-0.192405	0.0426376	-4.51257	6.4e-06	0.433217	-0.280898	0.0496805	-5.65409	1.56676e-08	0.864561	-0.274564	0.0578782	-4.74384	2.09708e-06	0.834025	-0.152688	0.0747301	-2.0432	0.041033	-0.216973	0.0944312	-2.29768	0.0215798
cg17304467	11	61110297	R	DAK	0.185093	0.0389009	4.75805	1.95e-06	0.961702	0.172602	0.0448081	3.85204	0.000117138	0.963876	0.203141	0.0589124	3.44818	0.00056438	0.316385	0.188687	0.0554959	3.40002	0.000673805	0.386201	0.269604	0.094396	2.85609	0.00428889	0.143635	0.111438	1.28893	0.197423
cg17398613	21	43919853	R	SLC37A1	0.174528	0.0375864	4.64338	3.43e-06	0.796023	0.212815	0.0447767	4.75281	2.01e-06	0.853992	0.24297	0.0522076	4.65392	3.25676e-06	0.894546	0.286161	0.0595611	4.80449	1.55147e-06	0.428519	0.0338451	0.0830238	0.407655	0.683527	0.0580082	0.0992877	0.584244	0.559056
cg17588003	17	5138696	R	C17orf87	0.220199	0.0451849	4.8733	1.1e-06	0.956468	0.261648	0.0517657	5.05446	4.32e-07	0.760589	0.256721	0.061635	4.16518	3.11105e-05	0.472099	0.27809	0.0880747	3.15743	0.00159167	0.253212	0.202157	0.102487	1.97251	0.0485512	0.173334	0.116923	1.48246	0.138218
cg17608381	6	29911550	F	HLA-A	-0.147933	0.0324822	-4.55429	5.26e-06	0.727832	-0.150479	0.040595	-3.70683	0.000209866	0.720194	-0.240293	0.0898524	-2.67431	0.00748839	0.0998313	-0.226953	0.104765	-2.1663	0.0302885	0.0802366	-0.0815657	0.0685923	-1.18914	0.234385	-0.0367068	0.0902969	-0.406512	0.684366
cg18181703	17	76354621	R	SOCS3	-0.192531	0.0349794	-5.50413	3.71e-08	0.334446	-0.17919	0.0364219	-4.91984	8.66e-07	0.426745	-0.221581	0.0951306	-2.32923	0.0198469	0.0386608	-0.190305	0.0989022	-1.92417	0.0543331	0.0547492	-0.283003	0.0701716	-4.03302	5.50656e-05	-0.326196	0.0870397	-3.74767	0.000178488
cg18608055	19	1130866	R	SBNO2;SBNO2	-0.222642	0.0454864	-4.89469	9.85e-07	0.899724	-0.148266	0.0557382	-2.66005	0.00781298	0.511162	-0.297242	0.0683231	-4.35054	1.35802e-05	0.693148	-0.139127	0.0995899	-1.397	0.162413	0.263825	-0.295007	0.0984245	-2.99729	0.00272393	-0.242893	0.123201	-1.97152	0.0486641
cg18942579	17	57915773	R	TMEM49	-0.223491	0.0375234	-5.95604	2.58e-09	0.679999	-0.211087	0.0442367	-4.77177	1.83e-06	0.579211	-0.298403	0.0533931	-5.58881	2.28637e-08	0.35793	-0.250528	0.0578408	-4.33134	1.48202e-05	0.404342	-0.152903	0.0843867	-1.81193	0.0699973	-0.191165	0.103539	-1.84631	0.0648477
cg19276014	10	133598638	F		0.208431	0.0447499	4.65769	3.2e-06	0.851262	0.304282	0.054327	5.60094	2.13e-08	0.791877	0.230342	0.0644562	3.57363	0.000352072	0.750532	0.377435	0.102769	3.67265	0.000240049	0.226085	0.31321	0.0917266	3.4146	0.000638753	0.234349	0.118898	1.971	0.0487242
cg19859270	3	98251294	R	GPR15	-0.204188	0.0363322	-5.62002	1.91e-08	0.460691	-0.249495	0.0472157	-5.28416	1.26e-07	0.704733	-0.232971	0.065506	-3.55648	0.00037586	0.278365	-0.230757	0.0878319	-2.62726	0.0086076	0.210263	-0.332254	0.0796962	-4.16901	3.05925e-05	-0.486213	0.107666	-4.51595	6.30335e-06
cg20348000	10	88615964	R	BMPR1A	0.199912	0.04094	4.88304	1.04e-06	0.586387	0.264925	0.05267	5.0299	4.91e-07	0.914594	0.202446	0.0576045	3.51442	0.000440722	0.503434	0.293252	0.0690809	4.24505	2.18544e-05	0.823934	0.256639	0.0867547	2.95822	0.00309425	0.282927	0.115051	2.45914	0.013927
cg20671910	1	151262619	R	ZNF687	0.171787	0.037463	4.58552	4.53e-06	0.470261	0.180803	0.043748	4.13284	3.58e-05	0.398794	0.198767	0.0514206	3.86552	0.000110852	0.48063	0.214645	0.0695192	3.08756	0.00201805	0.28409	0.158575	0.08698	1.82312	0.068285	0.16716	0.102382	1.63271	0.10253
cg21121843	4	3203982	R	HTT	-0.174475	0.0354059	-4.92785	8.31e-07	0.46606	-0.199345	0.0449011	-4.43965	9.01e-06	0.621028	-0.230439	0.0506076	-4.55344	5.27757e-06	0.415895	-0.257392	0.0608851	-4.22751	2.3629e-05	0.515086	-0.15375	0.0732271	-2.09963	0.0357617	-0.128691	0.0970164	-1.32648	0.18468
cg21393163	1	12217629	R		-0.176256	0.0327665	-5.37915	7.48e-08	0.753977	-0.226346	0.0420772	-5.37931	7.48e-08	0.519844	-0.202484	0.0639907	-3.16428	0.0015547	0.247965	-0.187623	0.0703832	-2.66573	0.00768212	0.263926	-0.329199	0.0702467	-4.68633	2.7815e-06	-0.438105	0.0954902	-4.58796	4.47597e-06
cg22534681	3	15901239	F	ANKRD28	0.153212	0.0326082	4.69858	2.62e-06	0.429485	0.121851	0.084702	1.43859	0.150267	0.0821552	0.17883	0.0447057	4.00017	6.32959e-05	0.963797	0.050052	0.11124	0.449948	0.652748	0.0850349	0.293346	0.0706646	4.15124	3.30677e-05	0.0962447	0.106953	0.899876	0.368186
cg22846611	20	39969379	R	LPIN3	0.152147	0.0327613	4.6441	3.42e-06	0.659069	0.155213	0.0417155	3.72075	0.00019863	0.656575	0.171573	0.047407	3.61915	0.000295577	0.92082	0.17231	0.0560021	3.07684	0.00209205	0.916237	0.247982	0.0689864	3.59466	0.00032482	0.143052	0.0913819	1.56543	0.117482
cg23060513	19	13041124	F	FARSA	0.217951	0.0450874	4.83397	1.34e-06	0.403331	0.229256	0.0961249	2.38499	0.0170798	0.157757	0.214058	0.0649554	3.29546	0.00098259	0.821929	0.249161	0.077391	3.21951	0.0012841	0.517036	0.316549	0.100114	3.1619	0.00156742	0.302528	0.125259	2.41521	0.015726
cg23232773	6	31431902	F	HCP5	-0.28877	0.0564096	-5.11916	3.07e-07	0.919274	-0.303925	0.0664584	-4.57316	4.8e-06	0.869856	-0.246092	0.0834324	-2.9496	0.00318187	0.774599	-0.224761	0.0921402	-2.43933	0.0147145	0.805179	-0.355569	0.129704	-2.74138	0.00611823	-0.435407	0.145563	-2.99118	0.00277898
cg23570810	11	315102	F	IFITM1	-0.256668	0.0384086	-6.68256	2.35e-11	0.670703	-0.265491	0.0468731	-5.66403	1.48e-08	0.672799	-0.316652	0.0567912	-5.57572	2.46504e-08	0.911746	-0.265801	0.0658747	-4.03495	5.46147e-05	0.878853	-0.289575	0.0853002	-3.39477	0.000686851	-0.262929	0.101337	-2.59459	0.0094703
cg23637004	20	10414904	F	C20orf94;MKKS	0.155014	0.0329521	4.70424	2.55e-06	0.84424	0.179053	0.0458293	3.90695	9.35e-05	0.696785	0.209849	0.0464718	4.51562	6.31326e-06	0.645647	0.210198	0.061022	3.44463	0.000571838	0.551194	0.0202802	0.0692068	0.293038	0.769493	0.196521	0.10384	1.89255	0.0584179
cg23842572	17	17030253	F	MPRIP;MPRIP	0.200414	0.04211	4.7593	1.94e-06	0.757548	0.270557	0.0494234	5.47426	4.39e-08	0.894741	0.303216	0.056365	5.3795	7.46913e-08	0.436464	0.337246	0.102358	3.29477	0.000985027	0.152302	0.0938845	0.0985005	0.953138	0.34052	0.191907	0.125489	1.52927	0.126197
cg24173182	17	1961286	R	HIC1;HIC1	0.183445	0.0400632	4.57889	4.67e-06	0.857032	0.158988	0.0499439	3.18332	0.00145596	0.835677	0.171307	0.0549125	3.11964	0.00181072	0.572295	0.178612	0.0633958	2.81741	0.00484125	0.509518	0.326504	0.0869877	3.75345	0.000174415	0.272627	0.119297	2.28529	0.0222961
cg24263283	15	59587546	R	MYO1E	-0.178452	0.0324735	-5.49529	3.9e-08	0.82293	-0.14443	0.0390933	-3.6945	0.00022032	0.90492	-0.248436	0.0832447	-2.9844	0.00284131	0.118228	-0.208449	0.0849782	-2.45297	0.0141683	0.14388	-0.282654	0.0717059	-3.94185	8.08555e-05	-0.168886	0.0878695	-1.92201	0.0546043
cg24408769	6	15506085	R	JARID2	0.236363	0.041556	5.68782	1.29e-08	0.712455	0.267671	0.049476	5.41012	6.3e-08	0.451338	0.240286	0.0577133	4.16344	3.13486e-05	0.851291	0.213536	0.0642619	3.3229	0.000890854	0.960343	0.274291	0.091614	2.99399	0.00275359	0.249768	0.113654	2.19761	0.0279768
cg24708145	5	134780343	R	C5orf20;C5orf20	0.185019	0.0418468	4.42135	9.81e-06	0.532091	0.206185	0.0670435	3.0754	0.00210223	0.236	0.192119	0.0610366	3.1476	0.00164616	0.338497	0.23852	0.113815	2.09568	0.0361104	0.117307	0.135678	0.100663	1.34784	0.177711	0.150541	0.12757	1.18007	0.237972
cg24718773	2	138739074	R	HNMT;HNMT	0.21193	0.0428627	4.9444	7.64e-07	0.402323	0.201314	0.0506001	3.97854	6.93e-05	0.434617	0.201543	0.0894109	2.25412	0.0241889	0.187458	0.192537	0.0862597	2.23206	0.0256111	0.246636	0.215609	0.095839	2.2497	0.0244679	0.299985	0.119743	2.50525	0.0122366
cg25114611	6	35696870	R	FKBP5;LOC285847	-0.213785	0.0379654	-5.63104	1.79e-08	0.917453	-0.276017	0.0473004	-5.83539	5.37e-09	0.628768	-0.23445	0.0720173	-3.25546	0.00113208	0.254207	-0.277407	0.0854868	-3.24502	0.00117441	0.226009	-0.248286	0.0822732	-3.01782	0.00254598	-0.411105	0.107464	-3.82553	0.000130492
cg25843003	6	31431312	F	HCP5	-0.140024	0.0304867	-4.59294	4.37e-06	0.82168	-0.163185	0.0375587	-4.34479	1.39e-05	0.711083	-0.155827	0.043107	-3.61488	0.000300483	0.472462	-0.163813	0.0493542	-3.31913	0.000902999	0.41861	-0.134674	0.0680935	-1.97778	0.0479532	-0.0964244	0.0860159	-1.12101	0.262285
cg25921609	17	8379225	R	MYH10	0.281252	0.0474474	5.92766	3.07e-09	0.561231	0.261993	0.0582732	4.49594	6.93e-06	0.576575	0.303398	0.0662653	4.57855	4.6822e-06	0.389125	0.308806	0.0790346	3.90722	9.33637e-05	0.363922	0.259122	0.106348	2.43654	0.0148284	0.119169	0.133135	0.8951	0.370734
cg25953130	10	63753550	F	ARID5B	-0.151998	0.0313219	-4.85276	1.22e-06	0.416087	-0.154992	0.0378539	-4.09447	4.23e-05	0.39496	-0.150773	0.0762095	-1.9784	0.0478836	0.144169	-0.139454	0.0818849	-1.70305	0.088558	0.15381	-0.239815	0.0686109	-3.49528	0.000473557	-0.291404	0.0836718	-3.48269	0.000496394
cg26764846	13	20797693	F	GJB6;GJB6;GJB6;GJB6	0.212092	0.0419949	5.05044	4.41e-07	0.391571	0.199161	0.0520762	3.82443	0.000131077	0.42695	0.214553	0.0633603	3.38624	0.000708576	0.353425	0.219668	0.0919708	2.38845	0.0169195	0.239485	0.254106	0.098263	2.58598	0.00971028	0.182432	0.117947	1.54673	0.121929
cg26905258	13	77898407	R	MYCBP2	-0.183785	0.0360774	-5.0942	3.5e-07	0.748119	-0.2107	0.0455159	-4.62916	3.67e-06	0.860272	-0.199598	0.0508866	-3.9224	8.76724e-05	0.528897	-0.189109	0.0594557	-3.18067	0.00146933	0.460253	-0.233959	0.0780755	-2.99657	0.00273034	-0.312821	0.1065	-2.93728	0.00331106
cg27049094	2	75067716	R	HK2	0.164934	0.0360226	4.57862	4.68e-06	0.963347	0.171455	0.043233	3.96584	7.31e-05	0.980289	0.157105	0.0508857	3.0874	0.00201915	0.911562	0.203296	0.0576624	3.52563	0.000422483	0.922271	0.195982	0.0767955	2.55199	0.0107109	0.0610513	0.0978279	0.624068	0.532583
cg27173245	1	2457999	F	PANK4	0.173318	0.0322433	5.37532	7.64e-08	0.640372	0.112535	0.0627666	1.79291	0.0729869	0.20087	0.181062	0.0713848	2.53643	0.011199	0.166948	0.139329	0.119857	1.16246	0.24505	0.0511519	0.202431	0.0712361	2.84168	0.0044876	-0.0107744	0.100423	-0.107291	0.914558

## Sheet: TabS4
Table S4: Summary of lambda values and signficant CpGs of all-cause mortality at different threshould in each cohort.
	No. of all-cause death	Lambda	CpGs at P<1e-7	CpGs at P<1e-5	CpGs at P<1e-4
European Ancestry
NAS	221	1.78	1	74	552
InCHIANTi	104	1.21	1	54	294
KORA F4	89	1.16	1	10	82
LBC1921	366	1.07	0	5	69
LBC1936	192	1.2	0	4	60
ESTHER	265	1.03	0	4	48
Danish	298	1.2	1	77	328
WHI	192	1.69	3	164	1281
CHS	373	1.47	0	13	148
RS	73	1.24	157	167	171
FHS	403	1.07	0	28	164
ARIC	331	1.21	0	23	201
ARIC (Truncated at 15 years)	144	1.39	4	82	378
Afirica Ancestry
WHI	74	1.32	0	21	207
CHS	264	1.31	0	70	430
ARIC	1069	1.31	22	167	565
ARIC (Truncated at 15 years)	610	1.48	11	142	668
*The numbers in columns D to F showed the number of CpGs in cohort-specific EWAS analysis.

## Sheet: TabS5
Table S5: Sensitivity analysis results of all-cause mortality by correcting for lambda values in each cohorts and exclude cohorts with higher lambdain European ancestry cohorts..
					Main results			Adjust for lambda in each cohorts			Exclude cohorts with lambda > 1.5			Exclude RS cohort
CpG	CHR.	MAPINFO.x	Strand.x	UCSC_RefGene_Name.x	Beta	se	P.value	Beta.adj	se.adj	p.adj	Beta.excl	se.excl	p.excl	Beta.exclRS	se.exclRS	p.exclRS
cg02583484	12	54677008	F	HNRNPA1;HNRPA1L-2;HNRNPA1	-0.198909	0.0226451	1.58e-18	-0.210054	0.0275029	2.21448e-14	-0.184386	0.024563	6.06537e-14	-0.195517	0.0230304	2.07445e-17
cg18181703	17	76354621	R	SOCS3	-0.183779	0.022727	6.15e-16	-0.182021	0.0271566	2.04716e-11	-0.176346	0.0245431	6.71209e-13	-0.189113	0.023164	3.23792e-16
cg11436113	20	19191145	R		-0.180275	0.0232973	1.01e-14	-0.182927	0.0280384	6.83906e-11	-0.169384	0.025341	2.32211e-11	-0.177828	0.0236835	5.97914e-14
cg07675998	11	64268315	R		0.174202	0.0228028	2.18e-14	0.162724	0.0277323	4.42018e-09	0.167934	0.0246336	9.27717e-12	0.177551	0.0234918	4.09353e-14
cg04987734	14	103415873	R	CDC42BPB	0.182954	0.024009	2.53e-14	0.156761	0.0282152	2.76153e-08	0.172251	0.0276179	4.46303e-10	0.179377	0.0247106	3.89639e-13
cg01940273	2	233284934	R		-0.184668	0.0249379	1.31e-13	-0.188955	0.0327729	8.13668e-09	-0.172257	0.0267088	1.12256e-10	-0.17799	0.0253501	2.1987e-12
cg07589968	20	43729910	F	KCNS1	-0.180608	0.0244548	1.52e-13	-0.175508	0.0296444	3.21078e-09	-0.17797	0.0260767	8.80078e-12	-0.182334	0.0248002	1.95097e-13
cg03149958	6	36326677	R		-0.166225	0.022573	1.79e-13	-0.191483	0.0274223	2.89515e-12	-0.172294	0.0246198	2.59294e-12	-0.1651	0.0229512	6.31509e-13
cg21990700	12	7260776	R	LOC283314;C1RL	-0.16287	0.0227431	7.99e-13	-0.167941	0.0274789	9.86244e-10	-0.151402	0.0247522	9.55161e-10	-0.156398	0.0230587	1.18029e-11
cg05951221	2	233284402	F		-0.205737	0.0296733	4.11e-12	-0.208755	0.0348442	2.0842e-09	-0.189363	0.0324714	5.48667e-09	-0.201212	0.0310075	8.63281e-11
cg21393163	1	12217629	R		-0.175015	0.0252473	4.15e-12	-0.179182	0.0331328	6.37282e-08	-0.163247	0.0285641	1.09644e-08	-0.169831	0.025609	3.31884e-11
cg05575921	5	373378	F	AHRR	-0.213498	0.0308356	4.4e-12	-0.232979	0.0325668	8.43539e-13	-0.188996	0.0290485	7.70505e-11	-0.193546	0.0270744	8.76148e-13
cg17232357	15	67012832	R	SMAD6;SMAD6;SMAD6	-0.174747	0.0255405	7.81e-12	-0.187966	0.0343747	4.54773e-08	-0.178882	0.0310741	8.58071e-09	-0.173789	0.0269869	1.19672e-10
cg26470501	19	45252955	F	BCL3	-0.179944	0.0263391	8.38e-12	-0.187226	0.0326442	9.73134e-09	-0.172544	0.0311593	3.06855e-08	-0.178699	0.0280248	1.81239e-10
cg22940798	6	32805554	F	TAP2;TAP2	-0.150926	0.0223493	1.45e-11	-0.156779	0.0290107	6.51007e-08	-0.14976	0.0256325	5.14057e-09	-0.148062	0.0227223	7.21285e-11
cg08003402	3	15311021	F	SH3BP5;SH3BP5	-0.163727	0.0243428	1.75e-11	-0.162663	0.0297159	4.4017e-08	-0.157948	0.0262922	1.88514e-09	-0.159813	0.0246807	9.46687e-11
cg02003183	14	103415882	F	CDC42BPB	0.17585	0.026205	1.94e-11	0.143471	0.0279325	2.80131e-07	0.165003	0.0250529	4.51327e-11	0.178362	0.0278087	1.41875e-10
cg21566642	2	233284661	R		-0.223098	0.033387	2.35e-11	-0.23306	0.0429834	5.89008e-08	-0.203809	0.0350074	5.81872e-09	-0.208899	0.0314761	3.20675e-11
cg23534245	20	6751435	F	BMP2	-0.153285	0.0230961	3.21e-11	-0.164464	0.0283627	6.68685e-09	-0.148542	0.0249766	2.72702e-09	-0.149053	0.0234582	2.09817e-10
cg09182189	1	1709203	R	NADK	-0.197763	0.0300412	4.61e-11	-0.215432	0.0388235	2.87291e-08	-0.195081	0.0317188	7.73268e-10	-0.188676	0.0283417	2.79125e-11
cg25325512	6	37142220	R	PIM1	-0.15983	0.0243019	4.8e-11	-0.175647	0.0307606	1.12897e-08	-0.16715	0.0275428	1.28922e-09	-0.16411	0.0239642	7.48159e-12
cg02716826	9	33447032	R	SUGT1P1;AQP3	-0.153585	0.0233736	5e-11	-0.162994	0.0280847	6.48816e-09	-0.144148	0.0251328	9.72453e-09	-0.150553	0.0236999	2.11848e-10
cg05673882	5	74862702	F	POLK	-0.166892	0.025453	5.49e-11	-0.171241	0.0330662	2.2339e-07	-0.161899	0.0305513	1.16272e-07	-0.167209	0.0274605	1.13566e-09
cg26987613	6	33219410	R	VPS52	-0.159306	0.0243521	6.08e-11	-0.155292	0.0294066	1.28589e-07	-0.159291	0.0261641	1.14211e-09	-0.157496	0.0246341	1.62194e-10
cg19137417	17	79362935	F		-0.145684	0.022524	9.93e-11	-0.160097	0.0275195	5.96969e-09	-0.136811	0.0244825	2.29542e-08	-0.142612	0.0228171	4.09848e-10
cg08667275	11	119209304	R		-0.142786	0.0222324	1.34e-10	-0.140951	0.0267627	1.38918e-07	-0.140868	0.0244143	7.93236e-09	-0.141544	0.0226434	4.07881e-10
cg12265950	11	123173709	F		-0.147547	0.0230962	1.68e-10	-0.158702	0.028483	2.52096e-08	-0.132505	0.0254335	1.88979e-07	-0.142923	0.0234559	1.10635e-09
cg14204586	1	155931858	F	ARHGEF2;ARHGEF2;ARHGEF2	-0.180444	0.0282838	1.77e-10	-0.177834	0.0395902	7.06035e-06	-0.170736	0.0336903	4.0241e-07	-0.176896	0.0298222	2.99833e-09
cg06126421	6	30720080	R		-0.222884	0.035219	2.48e-10	-0.239412	0.041513	8.06241e-09	-0.21495	0.0404843	1.09949e-07	-0.218892	0.0367128	2.48769e-09
cg21429551	7	30635762	F	GARS	-0.137177	0.0217454	2.82e-10	-0.143741	0.0262656	4.43532e-08	-0.123429	0.0240375	2.82325e-07	-0.130311	0.022177	4.2046e-09
cg08354751	16	11450712	F		-0.153587	0.02439	3.03e-10	-0.165654	0.0302095	4.16943e-08	-0.159516	0.0264304	1.58653e-09	-0.15346	0.0246777	5.01638e-10
cg06362313	12	6645287	R	GAPDH	-0.147095	0.0234428	3.5e-10	-0.151812	0.0288132	1.37285e-07	-0.144492	0.0255501	1.55642e-08	-0.146451	0.0237841	7.38932e-10
cg10668363	19	52076691	R	ZNF175	-0.143803	0.0230507	4.42e-10	-0.126297	0.0274619	4.24523e-06	-0.137023	0.0247906	3.2539e-08	-0.141661	0.0234313	1.48688e-09
cg25953130	10	63753550	F	ARID5B	-0.138837	0.0222859	4.67e-10	-0.128819	0.0264607	1.1254e-06	-0.12475	0.0241821	2.48553e-07	-0.141056	0.0226907	5.0844e-10
cg16736826	1	41951512	R	EDN2	-0.150333	0.0242746	5.9e-10	-0.157654	0.0296492	1.05305e-07	-0.14241	0.0259117	3.88584e-08	-0.150307	0.0245117	8.67663e-10
cg06885782	1	41248209	F	KCNQ4;KCNQ4	-0.137731	0.0223098	6.68e-10	-0.141891	0.0262026	6.12313e-08	-0.141174	0.0239721	3.88304e-09	-0.137682	0.0227108	1.34092e-09
cg24859433	6	30720203	R		-0.157033	0.0254811	7.15e-10	-0.169501	0.0329453	2.67628e-07	-0.157348	0.0306098	2.74105e-07	-0.157528	0.02735	8.42583e-09
cg09701700	10	104194843	R	MIR146B	-0.163211	0.0265325	7.68e-10	-0.181079	0.0306346	3.40182e-09	-0.159207	0.032183	7.53917e-07	-0.160951	0.0279914	8.9247e-09
cg22950598	12	56139862	R	GDF11	-0.138822	0.0226011	8.13e-10	-0.158701	0.0270989	4.73111e-09	-0.135316	0.0244625	3.17357e-08	-0.136727	0.0230804	3.14295e-09
cg23635560	2	27473369	F		-0.147074	0.0242118	1.24e-09	-0.156032	0.029565	1.30896e-07	-0.145425	0.0259609	2.12255e-08	-0.141718	0.0245349	7.64135e-09
cg12492496	19	18271859	R	PIK3R2	-0.137034	0.0226344	1.41e-09	-0.143736	0.0276327	1.97533e-07	-0.143582	0.0246505	5.72094e-09	-0.133735	0.022966	5.77424e-09
cg16743273	19	2076833	F	MOBKL2A	0.142569	0.0236156	1.57e-09	0.13355	0.0308602	1.50764e-05	0.141488	0.0289919	1.05948e-06	0.143052	0.0255303	2.10381e-08
cg04502490	16	30429711	R	ZNF771;ZNF771	-0.134974	0.022397	1.68e-09	-0.127946	0.0270484	2.24226e-06	-0.117137	0.0242932	1.42281e-06	-0.129882	0.0227769	1.18166e-08
cg14550985	11	66104159	F	RIN1	-0.159283	0.0264427	1.7e-09	-0.179097	0.0317316	1.66025e-08	-0.156113	0.0306833	3.6206e-07	-0.154788	0.0267953	7.61915e-09
cg04084354	1	56721795	F		-0.169201	0.0281079	1.75e-09	-0.173922	0.0367318	2.19141e-06	-0.17439	0.0307355	1.39584e-08	-0.167165	0.0288385	6.76726e-09
cg05721773	1	207083336	R	FAIM3;FAIM3;FAIM3	-0.180346	0.0299658	1.76e-09	-0.195546	0.031712	6.99066e-10	-0.181096	0.0330276	4.17789e-08	-0.186952	0.0310764	1.78914e-09
cg01445100	16	88103339	R	BANP;BANP	0.207158	0.03448	1.88e-09	0.215294	0.0478051	6.68185e-06	0.200899	0.0400254	5.18632e-07	0.201529	0.0355055	1.37881e-08
cg13823169	9	139776893	R		-0.180078	0.0301197	2.25e-09	-0.196038	0.0327798	2.22509e-09	-0.166705	0.0341408	1.04553e-06	-0.173796	0.0308062	1.68464e-08
cg00310412	15	74724918	R	SEMA7A;SEMA7A;SEMA7A	-0.175032	0.0293297	2.41e-09	-0.196395	0.0363543	6.58082e-08	-0.179168	0.0341381	1.53488e-07	-0.171368	0.0306169	2.17849e-08
cg11927233	5	170816542	F	NPM1;NPM1;NPM1	-0.17239	0.028896	2.43e-09	-0.153351	0.0352429	1.35363e-05	-0.156092	0.03285	2.01748e-06	-0.16606	0.030125	3.53999e-08
cg24694018	1	145457621	F	POLR3GL	-0.14011	0.0235303	2.61e-09	-0.152002	0.0284801	9.44329e-08	-0.14743	0.0254995	7.39483e-09	-0.138814	0.0239116	6.42441e-09
cg10045354	11	111169427	R	C11orf93;C11orf92	-0.14778	0.0249068	2.97e-09	-0.169543	0.0290797	5.53355e-09	-0.14908	0.0245481	1.25572e-09	-0.139955	0.0239771	5.31441e-09
cg05593667	6	35490744	F		-0.134275	0.0226637	3.13e-09	-0.143015	0.0274696	1.92655e-07	-0.150825	0.0247551	1.11033e-09	-0.131457	0.0231	1.26453e-08
cg03698343	9	139921892	F	ABCA2;C9orf139;ABCA2	-0.146747	0.0248591	3.57e-09	-0.139344	0.0315142	9.79581e-06	-0.145306	0.0282675	2.74179e-07	-0.148224	0.0253261	4.83843e-09
cg21156386	11	692983	F	DEAF1	0.135327	0.0229523	3.72e-09	0.146012	0.02747	1.06471e-07	0.136195	0.0253649	7.89838e-08	0.136261	0.0234055	5.82328e-09
cg12179661	9	140333805	F	ENTPD8;ENTPD8	-0.15033	0.0255615	4.08e-09	-0.171847	0.0287868	2.37763e-09	-0.142768	0.0271346	1.42917e-07	-0.142193	0.0238229	2.3907e-09
cg03438552	6	32805548	F	TAP2;TAP2	-0.137159	0.0233437	4.21e-09	-0.119904	0.0279205	1.75096e-05	-0.11882	0.0251311	2.26741e-06	-0.133182	0.0237935	2.17562e-08
cg21196487	1	153538964	F	S100A2	-0.158405	0.026993	4.4e-09	-0.175028	0.0349491	5.49731e-07	-0.151693	0.0303194	5.6399e-07	-0.153163	0.0267011	9.68123e-09
cg04885881	1	11123118	F		-0.15012	0.0255822	4.41e-09	-0.175085	0.0309085	1.47358e-08	-0.153154	0.0279678	4.34889e-08	-0.143754	0.0255735	1.89626e-08
cg09735627	7	106407970	F		0.147783	0.0252291	4.69e-09	0.164481	0.0309276	1.04762e-07	0.142752	0.0273784	1.84785e-07	0.142059	0.0257207	3.3303e-08
cg12077963	17	4079306	F	ANKFY1	0.165317	0.0282569	4.9e-09	0.186882	0.0343533	5.3281e-08	0.163482	0.0295497	3.15783e-08	0.163012	0.0287566	1.43892e-08
cg14741228	12	31476479	R	FAM60A;FAM60A;FLJ13224;FAM60A	-0.131871	0.0225589	5.05e-09	-0.13004	0.0272657	1.8482e-06	-0.131535	0.0247407	1.05768e-07	-0.127027	0.0229857	3.2693e-08
cg17417856	19	50191637	F	PRMT1;C19orf76;PRMT1;PRMT1	-0.135608	0.0232321	5.31e-09	-0.159176	0.026869	3.13894e-09	-0.133186	0.0274137	1.18354e-06	-0.137431	0.025105	4.39347e-08
cg16201146	20	19191526	R		-0.14488	0.0248405	5.46e-09	-0.133485	0.0307694	1.4362e-05	-0.128189	0.0266759	1.54413e-06	-0.144059	0.0255336	1.68129e-08
cg17501210	6	166970252	R	RPS6KA2;RPS6KA2	-0.156268	0.026844	5.84e-09	-0.169346	0.029382	8.23389e-09	-0.150111	0.0297805	4.64135e-07	-0.160915	0.028221	1.18452e-08
cg03280622	8	145023013	R	PLEC1;PLEC1;PLEC1;PLEC1	-0.160514	0.0276387	6.34e-09	-0.153775	0.0340998	6.49672e-06	-0.157912	0.0289488	4.90032e-08	-0.157073	0.0280406	2.1236e-08
cg21439672	12	7260546	R	C1RL;LOC283314	-0.151478	0.0261413	6.85e-09	-0.169589	0.0325489	1.88549e-07	-0.159162	0.0303082	1.50905e-07	-0.150393	0.0278159	6.41865e-08
cg10061906	8	146013430	R	ZNF34	-0.135651	0.0234321	7.08e-09	-0.132425	0.0291921	5.72439e-06	-0.127134	0.0259633	9.74685e-07	-0.130786	0.0238784	4.32187e-08
cg27506442	13	30948716	R	LOC100188949	0.135283	0.0233824	7.22e-09	0.109393	0.0283375	0.00011322	0.128662	0.0250707	2.86742e-07	0.137462	0.0236605	6.25584e-09
cg26856257	1	32805350	R		-0.176583	0.0305318	7.31e-09	-0.169954	0.0412265	3.74858e-05	-0.160799	0.0345337	3.21938e-06	-0.169922	0.0313611	6.01921e-08
cg07668993	20	43883307	R	SLPI	-0.148953	0.0257584	7.35e-09	-0.155469	0.0348462	8.13571e-06	-0.153144	0.0300455	3.44926e-07	-0.145374	0.0273424	1.05597e-07
cg26575622	10	77872458	F	C10orf11	-0.124406	0.0215558	7.86e-09	-0.104652	0.0258305	5.08947e-05	-0.124394	0.023292	9.26237e-08	-0.121141	0.0219752	3.53525e-08
cg00130530	6	35657202	R	FKBP5;FKBP5;FKBP5;FKBP5	-0.129185	0.0223934	7.98e-09	-0.13128	0.0288819	5.48301e-06	-0.12679	0.0259342	1.01393e-06	-0.128628	0.0228902	1.91687e-08
cg06830167	1	7600135	F	CAMTA1	-0.1321	0.0229199	8.24e-09	-0.126461	0.0275327	4.36696e-06	-0.126418	0.0248797	3.75093e-07	-0.130447	0.0231748	1.81451e-08
cg00451635	16	10675030	R	EMP2	-0.130692	0.02269	8.42e-09	-0.147078	0.026881	4.46396e-08	-0.12168	0.0241749	4.8208e-07	-0.129183	0.0230374	2.05243e-08
cg16290996	1	173835989	R	GAS5;SNORD78;SNORD76;SNORD77;SNORD44;SNORD79	-0.130027	0.0225764	8.44e-09	-0.135451	0.0275386	8.71653e-07	-0.119579	0.0248832	1.54287e-06	-0.130658	0.023038	1.4163e-08
cg16552271	1	15392907	R	KIAA1026;KIAA1026;KIAA1026;KIAA1026;KIAA1026	0.137664	0.0239553	9.1e-09	0.131545	0.0292558	6.91193e-06	0.129777	0.0260038	6.01658e-07	0.136913	0.0242771	1.70452e-08
cg15878619	6	30687373	R	TUBB	-0.172138	0.0299734	9.3e-09	-0.162456	0.036548	8.78923e-06	-0.144373	0.0272016	1.11128e-07	-0.163031	0.0286019	1.19794e-08
cg19281794	3	112218761	F	BTLA;BTLA	0.134453	0.0234197	9.41e-09	0.119832	0.0277881	1.6153e-05	0.134611	0.0250194	7.43686e-08	0.131494	0.0237945	3.27211e-08
cg03068497	7	30635838	R	GARS	-0.125315	0.0218425	9.63e-09	-0.138806	0.0265212	1.66096e-07	-0.118912	0.0239651	6.98124e-07	-0.120604	0.0221977	5.5365e-08
cg06976485	6	32086928	F	ATF6B;ATF6B	-0.129454	0.0225795	9.85e-09	-0.135858	0.027312	6.54809e-07	-0.128279	0.0242285	1.19315e-07	-0.131753	0.0228331	7.91467e-09
cg16037711	1	59280841	F		-0.180015	0.0314002	9.87e-09	-0.182258	0.0421643	1.54219e-05	-0.172509	0.0369428	3.01757e-06	-0.173458	0.0326335	1.0646e-07
cg05289892	11	67070816	F	SSH3	-0.133743	0.0233739	1.05e-08	-0.145534	0.0278427	1.72265e-07	-0.135423	0.0253528	9.21721e-08	-0.132841	0.0238313	2.48639e-08
cg26963277	11	2722407	R	KCNQ1OT1;KCNQ1;KCNQ1	-0.15118	0.0264548	1.1e-08	-0.186378	0.0277527	1.87191e-11	-0.153602	0.0289108	1.07855e-07	-0.144647	0.0264639	4.6076e-08
cg09929238	17	78560916	R	RPTOR;RPTOR	0.133967	0.0234563	1.12e-08	0.115131	0.0282871	4.69978e-05	0.112115	0.0255057	1.10433e-05	0.13208	0.0251052	1.43236e-07
cg08998192	6	32805570	F	TAP2;TAP2	-0.142344	0.0249343	1.14e-08	-0.152846	0.0329795	3.57683e-06	-0.138866	0.0292362	2.03635e-06	-0.137736	0.0254162	5.98659e-08
cg23348010	17	18908324	F	SLC5A10;SLC5A10;FAM83G	-0.152697	0.0267476	1.14e-08	-0.170628	0.0325267	1.5563e-07	-0.151964	0.0241583	3.16746e-10	-0.142593	0.0230587	6.25324e-10
cg12596182	12	70082885	R	BEST3;BEST3;BEST3	-0.137627	0.0241988	1.29e-08	-0.132015	0.0319294	3.55573e-05	-0.14111	0.0271154	1.94977e-07	-0.142258	0.0245935	7.27751e-09
cg02071670	15	89438918	F	HAPLN3	-0.129748	0.0228496	1.36e-08	-0.133476	0.0279377	1.77357e-06	-0.132266	0.0253032	1.72075e-07	-0.127709	0.0232817	4.1256e-08
cg05512483	11	62621791	R	SNORD30;SNORD22;SNORD29;SNORD31;SNHG1	-0.128489	0.0226481	1.4e-08	-0.112353	0.0274684	4.30896e-05	-0.118776	0.0250433	2.10769e-06	-0.131412	0.0231535	1.38138e-08
cg15310871	8	20077936	R	ATP6V1B2	0.1686	0.0297273	1.42e-08	0.159973	0.0379523	2.49666e-05	0.145953	0.0276567	1.311e-07	0.157162	0.0269056	5.18183e-09
cg09735851	15	40615289	F		-0.12137	0.0214097	1.44e-08	-0.116934	0.0257785	5.73005e-06	-0.127882	0.0232042	3.5644e-08	-0.123775	0.0218354	1.44003e-08
cg08698159	17	27294743	R	SEZ6;SEZ6	-0.143625	0.0253496	1.46e-08	-0.151361	0.0351162	1.63027e-05	-0.135113	0.027959	1.34811e-06	-0.137883	0.0258221	9.30937e-08
cg05438378	15	67383736	F	SMAD3	-0.131208	0.0231868	1.52e-08	-0.126389	0.0280973	6.85081e-06	-0.130846	0.025315	2.35684e-07	-0.130767	0.0235953	2.98925e-08
cg00687674	15	69373260	F	MIR548H4;TMEM84	0.136381	0.0241017	1.53e-08	0.128727	0.0315461	4.49214e-05	0.120757	0.0242499	6.36873e-07	0.130012	0.0226719	9.78016e-09
cg05110225	7	56131707	F	SUMF2;SUMF2;SUMF2;SUMF2;SUMF2	-0.14978	0.0265748	1.74e-08	-0.158174	0.0358512	1.02447e-05	-0.146294	0.0312855	2.9239e-06	-0.149253	0.0282606	1.28272e-07
cg22579075	7	94250352	F	SGCE;SGCE;SGCE	-0.135101	0.0239848	1.77e-08	-0.132055	0.0294509	7.32879e-06	-0.123249	0.0260023	2.13794e-06	-0.134913	0.0243886	3.16982e-08
cg03523740	1	32645027	F	TXLNA	-0.164723	0.0292466	1.78e-08	-0.184109	0.0382156	1.45268e-06	-0.175542	0.0345051	3.62932e-07	-0.166191	0.0309194	7.65912e-08
cg14445047	9	139332115	R	INPP5E	-0.154769	0.027595	2.04e-08	-0.138451	0.0371648	0.000195072	-0.145428	0.0333288	1.28043e-05	-0.153755	0.029641	2.13455e-07
cg20886049	11	76493545	R	TSKU	-0.126371	0.0225355	2.05e-08	-0.140749	0.027312	2.55832e-07	-0.122925	0.0246654	6.23795e-07	-0.12468	0.0228495	4.85403e-08
cg06946797	16	11422409	F		-0.124483	0.022225	2.13e-08	-0.114083	0.0269395	2.2877e-05	-0.113312	0.0244738	3.65762e-06	-0.125677	0.0226747	2.9798e-08
cg02405476	20	44441818	F	UBE2C;UBE2C;UBE2C;UBE2C;UBE2C;UBE2C;UBE2C;UBE2C	-0.141165	0.0252151	2.16e-08	-0.146654	0.0321901	5.21674e-06	-0.130671	0.028605	4.92097e-06	-0.136681	0.0256662	1.00771e-07
cg03366574	7	2764599	R		0.156875	0.0280592	2.26e-08	0.145226	0.03184	5.08805e-06	0.16921	0.0325133	1.947e-07	0.162153	0.0293169	3.1832e-08
cg25843346	6	31762555	R	VARS	-0.129932	0.0232444	2.27e-08	-0.142421	0.0287756	7.44571e-07	-0.124693	0.0264771	2.48367e-06	-0.12745	0.0234926	5.79208e-08
cg11468085	11	67435577	F	ALDH3B2;ALDH3B2	0.137886	0.0246839	2.32e-08	0.14368	0.0336489	1.95491e-05	0.137953	0.0294929	2.90399e-06	0.136001	0.0259049	1.52082e-07
cg23598089	1	203652079	R	ATP2B4;ATP2B4	0.125162	0.0224163	2.36e-08	0.129275	0.0272156	2.03395e-06	0.123656	0.0244287	4.1505e-07	0.123239	0.0227266	5.87072e-08
cg18833140	10	115312553	R	HABP2	-0.121425	0.021752	2.37e-08	-0.116042	0.0263605	1.07211e-05	-0.125296	0.0237784	1.36934e-07	-0.123543	0.0221672	2.50063e-08
cg12303084	20	45985741	F	ZMYND8;ZMYND8;ZMYND8	-0.161848	0.0289986	2.39e-08	-0.176008	0.0388917	6.02297e-06	-0.152183	0.0307685	7.57289e-07	-0.150596	0.0265914	1.48464e-08
cg18034299	5	172359680	F	ERGIC1	-0.130531	0.023394	2.41e-08	-0.126506	0.028494	9.00718e-06	-0.119747	0.0255348	2.73802e-06	-0.130607	0.0237537	3.83274e-08
cg03725309	1	109757585	F	SARS	-0.186359	0.0334826	2.61e-08	-0.201829	0.0402704	5.39095e-07	-0.171085	0.0367664	3.26652e-06	-0.175861	0.0332423	1.22137e-07
cg06288351	20	43729897	F	KCNS1	-0.135142	0.0242911	2.65e-08	-0.14712	0.0333377	1.01944e-05	-0.139731	0.0293139	1.87239e-06	-0.13425	0.0259355	2.26322e-07
cg01657995	6	31804883	F	C6orf48;C6orf48;SNORD52	-0.155793	0.0280447	2.77e-08	-0.180989	0.0320385	1.61279e-08	-0.155756	0.0334713	3.26456e-06	-0.1515	0.0291009	1.92922e-07
cg09036468	1	151806893	R		-0.142976	0.0257731	2.9e-08	-0.155814	0.03307	2.45728e-06	-0.136361	0.0274508	6.78317e-07	-0.137503	0.0262497	1.62082e-07
cg14413904	10	62423377	R		-0.119362	0.0215368	2.99e-08	-0.111422	0.0275415	5.21883e-05	-0.105852	0.0233933	6.04256e-06	-0.112807	0.0218302	2.37299e-07
cg23363754	7	29606082	F	PRR15	-0.122491	0.0221062	3.01e-08	-0.131025	0.0263115	6.36619e-07	-0.110635	0.0240923	4.38773e-06	-0.122832	0.0225286	4.97278e-08
cg27589809	3	50650410	R	CISH;CISH	-0.141845	0.0256083	3.04e-08	-0.151455	0.0271568	2.44662e-08	-0.1243	0.0267328	3.32397e-06	-0.13444	0.0256391	1.57518e-07
cg03474926	9	136023407	R	RALGDS	-0.134189	0.0242286	3.05e-08	-0.141512	0.029179	1.23593e-06	-0.128181	0.0259602	7.90849e-07	-0.132156	0.0245976	7.75524e-08
cg27115863	22	37921640	R		-0.151681	0.0274005	3.1e-08	-0.155766	0.0374123	3.13412e-05	-0.141705	0.0301415	2.58453e-06	-0.143363	0.0261951	4.42753e-08
cg00008629	9	115093661	R	ROD1;ROD1;ROD1	-0.119071	0.0215166	3.13e-08	-0.110847	0.0261294	2.21322e-05	-0.101619	0.0235652	1.61594e-05	-0.116625	0.0219432	1.06752e-07
cg01234420	22	46453808	F	LOC150381	-0.142164	0.0257287	3.29e-08	-0.151697	0.0319456	2.0482e-06	-0.139936	0.0281731	6.79975e-07	-0.143737	0.0260604	3.47756e-08
cg02352281	3	46139305	R		-0.152595	0.0276313	3.34e-08	-0.175519	0.0336101	1.76811e-07	-0.157497	0.0321606	9.72095e-07	-0.149147	0.0291252	3.04095e-07
cg02097604	17	17750910	F	TOM1L2;TOM1L2	-0.124989	0.0226532	3.44e-08	-0.125027	0.0266286	2.66324e-06	-0.132791	0.0255333	1.98521e-07	-0.122144	0.024294	4.96314e-07
cg07286341	5	176923805	R	PDLIM7;PDLIM7;PDLIM7	-0.177278	0.0321983	3.67e-08	-0.179804	0.0435433	3.6386e-05	-0.170235	0.0383166	8.87743e-06	-0.175978	0.0342297	2.73141e-07
cg02047661	3	51976883	R	RRP9;PARP3;PARP3	-0.129601	0.0235571	3.76e-08	-0.150038	0.0288641	2.01378e-07	-0.123937	0.0252324	9.02386e-07	-0.122355	0.0238898	3.0291e-07
cg03551243	19	5718912	R	LONP1	-0.140638	0.0255849	3.86e-08	-0.160996	0.0303813	1.16335e-07	-0.13354	0.0276249	1.33784e-06	-0.130851	0.0239523	4.68186e-08
cg10950251	1	204466432	F		-0.148194	0.0269994	4.05e-08	-0.161888	0.0336583	1.51115e-06	-0.153906	0.0284739	6.47444e-08	-0.142387	0.027295	1.82252e-07
cg22407942	7	22894828	F	SNORD93	-0.131713	0.0239981	4.05e-08	-0.152948	0.0269397	1.3675e-08	-0.126521	0.0285394	9.28435e-06	-0.128134	0.0248739	2.58617e-07
cg14775286	3	137833494	F	DZIP1L;DZIP1L	-0.122377	0.0223047	4.1e-08	-0.14631	0.0271096	6.77708e-08	-0.122135	0.0241027	4.03593e-07	-0.119622	0.0224989	1.05596e-07
cg20813374	6	35657180	R	FKBP5;FKBP5;FKBP5;FKBP5	-0.179726	0.0327996	4.27e-08	-0.171581	0.0425475	5.51426e-05	-0.169207	0.0379345	8.17608e-06	-0.179651	0.0348257	2.48848e-07
cg00817377	7	73441057	F	ELN;ELN;ELN;ELN;ELN	-0.148956	0.0272067	4.38e-08	-0.162821	0.0360804	6.40021e-06	-0.155075	0.0331603	2.91777e-06	-0.15158	0.0288745	1.52413e-07
cg21140898	1	51442318	F		-0.126542	0.0231338	4.5e-08	-0.147182	0.0291907	4.60519e-07	-0.12225	0.0244863	5.95746e-07	-0.11531	0.0227351	3.93837e-07
cg19940644	1	12112386	F		-0.131979	0.0242566	5.3e-08	-0.140497	0.0312395	6.87816e-06	-0.136554	0.0266712	3.05663e-07	-0.126764	0.0246215	2.6259e-07
cg07094298	4	2748026	F	TNIP2;TNIP2	-0.124675	0.0229227	5.36e-08	-0.138166	0.0280423	8.34745e-07	-0.118441	0.0263146	6.76409e-06	-0.121907	0.0233703	1.82506e-07
cg11961845	7	129008179	F	AHCYL2;AHCYL2;AHCYL2;AHCYL2;AHCYL2;AHCYL2	-0.16906	0.0311	5.45e-08	-0.199795	0.0368085	5.70054e-08	-0.174223	0.0347909	5.50775e-07	-0.163217	0.031602	2.40741e-07
cg01561259	17	78560781	F	RPTOR;RPTOR	0.12486	0.0229841	5.56e-08	0.123051	0.0274552	7.39904e-06	0.116577	0.0248863	2.80807e-06	0.123409	0.0234538	1.42637e-07
cg03912703	1	45279349	R	BTBD19	-0.113451	0.0209064	5.74e-08	-0.124782	0.0248961	5.38322e-07	-0.118821	0.0227668	1.79833e-07	-0.111822	0.0212189	1.36496e-07
cg16604234	19	12592398	R	ZNF709;ZNF709	0.121602	0.0224177	5.82e-08	0.12221	0.0266463	4.50971e-06	0.119025	0.0244537	1.1311e-06	0.11875	0.0228827	2.10852e-07
cg10160612	16	30751899	F		-0.135206	0.0249352	5.88e-08	-0.153478	0.030618	5.36786e-07	-0.142124	0.0272301	1.79527e-07	-0.129204	0.0252975	3.26621e-07
cg07922154	14	68087339	F	ARG2	-0.1266	0.0233679	6.04e-08	-0.135867	0.028263	1.53036e-06	-0.118048	0.0251966	2.79848e-06	-0.128398	0.0236901	5.96357e-08
cg16288101	14	88621538	R		-0.115728	0.0213627	6.05e-08	-0.122426	0.0276502	9.52589e-06	-0.115164	0.0256006	6.84319e-06	-0.116176	0.0221795	1.62322e-07
cg21993290	2	233703120	F	GIGYF2;GIGYF2;GIGYF2;GIGYF2	-0.129882	0.0239857	6.13e-08	-0.124484	0.0290556	1.83289e-05	-0.114988	0.0255705	6.89541e-06	-0.129346	0.0259236	6.05318e-07
cg24343310	11	57249947	R		-0.134582	0.0248736	6.28e-08	-0.143905	0.0298915	1.47754e-06	-0.135636	0.0264547	2.94231e-07	-0.137629	0.0251459	4.4195e-08
cg04907244	7	22894795	F	SNORD93	-0.116896	0.0216255	6.46e-08	-0.132994	0.026047	3.29182e-07	-0.107735	0.0238607	6.32741e-06	-0.113333	0.0220581	2.77764e-07
cg22881435	8	37732086	F	RAB11FIP1;RAB11FIP1;RAB11FIP1	0.132011	0.0244395	6.61e-08	0.12201	0.0294683	3.46727e-05	0.120481	0.0260901	3.8766e-06	0.131022	0.0248584	1.35871e-07
cg12800962	20	48626437	R		-0.116387	0.0215741	6.86e-08	-0.124336	0.0256006	1.19319e-06	-0.112061	0.0233919	1.66285e-06	-0.111775	0.0219853	3.69402e-07
cg21815220	1	1150410	F	TNFRSF4	-0.127332	0.0236088	6.91e-08	-0.141161	0.0296127	1.87079e-06	-0.131645	0.0278653	2.30863e-06	-0.129437	0.0246499	1.51258e-07
cg00602811	2	145278564	F	ZEB2;ZEB2;ZEB2	-0.139717	0.0259138	6.98e-08	-0.152708	0.0316994	1.45449e-06	-0.141178	0.0276112	3.16925e-07	-0.137278	0.0262101	1.62686e-07
cg04942251	11	63687247	F		-0.124614	0.0231241	7.09e-08	-0.136533	0.0278089	9.1215e-07	-0.118119	0.0247565	1.8309e-06	-0.126686	0.0234979	6.99194e-08
cg19825437	3	169383292	R		-0.130323	0.0242051	7.28e-08	-0.140658	0.0293863	1.69694e-06	-0.128364	0.0290761	1.01116e-05	-0.131665	0.0260113	4.15246e-07
cg27563174	19	35760861	F	USF2;USF2	-0.124062	0.0230643	7.49e-08	-0.138698	0.0300895	4.03592e-06	-0.125901	0.0275296	4.80112e-06	-0.122033	0.0237221	2.68559e-07
cg16903811	22	21316245	F		-0.119132	0.0221509	7.52e-08	-0.126773	0.0269488	2.54831e-06	-0.115317	0.0244347	2.36571e-06	-0.115777	0.0225731	2.91296e-07
cg15095917	17	7482694	F	CD68;CD68	-0.191801	0.0356758	7.61e-08	-0.207939	0.0468794	9.18085e-06	-0.184608	0.0412178	7.50497e-06	-0.183478	0.0359855	3.42061e-07
cg20136951	1	2345400	F	PEX10;PEX10	-0.127615	0.0237435	7.67e-08	-0.108187	0.0288531	0.000177136	-0.118456	0.0269223	1.08288e-05	-0.126756	0.0248796	3.49148e-07
cg00944304	15	40738072	F	BAHD1	-0.130766	0.0243777	8.13e-08	-0.129218	0.0297223	1.37705e-05	-0.127672	0.0266045	1.59564e-06	-0.124417	0.0249791	6.33025e-07
cg09639152	3	45078075	R		-0.125311	0.0233615	8.14e-08	-0.150289	0.0259987	7.4426e-09	-0.131338	0.0245572	8.88067e-08	-0.121516	0.024137	4.79277e-07
cg18241337	3	156271892	R	SSR3	-0.121851	0.0227325	8.31e-08	-0.112982	0.0303477	0.000196946	-0.115338	0.0265781	1.42764e-05	-0.119234	0.0230404	2.27884e-07
cg19045191	11	34167855	R	NAT10;NAT10	0.152503	0.028454	8.34e-08	0.163541	0.0362891	6.58669e-06	0.144574	0.032314	7.67559e-06	0.145521	0.0287416	4.12525e-07
cg27039118	8	116575902	R	TRPS1	-0.132955	0.0248205	8.48e-08	-0.15251	0.0314839	1.27205e-06	-0.138422	0.0286201	1.32123e-06	-0.129584	0.0258732	5.48696e-07
cg05500734	7	73437649	R		-0.120015	0.022411	8.55e-08	-0.110928	0.0271439	4.37589e-05	-0.103178	0.0240813	1.83099e-05	-0.112375	0.0227268	7.62909e-07
cg06457408	17	79827882	R	ARHGDIA	-0.130009	0.0243444	9.28e-08	-0.120321	0.0319673	0.000167296	-0.12351	0.0273896	6.50198e-06	-0.126112	0.0248252	3.77468e-07
cg04335293	2	24713157	F		-0.127037	0.0238268	9.73e-08	-0.140483	0.0290747	1.35314e-06	-0.11982	0.0253798	2.34569e-06	-0.122529	0.0240927	3.66246e-07
cg06826457	12	12867669	R		-0.129984	0.0243897	9.85e-08	-0.131301	0.0332926	8.01802e-05	-0.127244	0.0298117	1.96992e-05	-0.128344	0.0261185	8.9275e-07
cg19935065	10	98062687	F	DNTT;DNTT	0.127628	0.0239516	9.9e-08	0.118727	0.031545	0.000167398	0.113241	0.0271239	2.98023e-05	0.122956	0.0247232	6.58268e-07
cg00033551	16	4738568	R	MGRN1;MGRN1;MGRN1;MGRN1	0.121623	0.0228712	1.05e-07	0.0943881	0.0274674	0.000589557	0.111794	0.0248754	6.98537e-06	0.120402	0.0232899	2.34485e-07
cg15241519	11	121440892	R	SORL1	0.131554	0.0247343	1.05e-07	0.124371	0.0322566	0.000115416	0.128355	0.0287693	8.13777e-06	0.131909	0.0261296	4.4588e-07
cg14779825	19	43099845	R	CEACAM8	-0.170828	0.0321379	1.06e-07	-0.171481	0.0397976	1.64128e-05	-0.153103	0.0326364	2.71632e-06	-0.165447	0.0331315	5.92459e-07
cg13392029	1	44400749	R	ARTN;ARTN;ARTN;ARTN;ARTN	-0.141645	0.0266631	1.08e-07	-0.130489	0.0358606	0.000273937	-0.131495	0.0313429	2.72404e-05	-0.136199	0.027642	8.33945e-07
cg15058210	2	240196877	F	HDAC4	-0.176541	0.0332443	1.09e-07	-0.161109	0.0415014	0.000103591	-0.156306	0.0350017	7.98158e-06	-0.169606	0.0341213	6.6718e-07
cg19197419	20	44441612	R	UBE2C;UBE2C;UBE2C;UBE2C;UBE2C;UBE2C;UBE2C	-0.13306	0.0250657	1.11e-07	-0.147496	0.031191	2.25857e-06	-0.131316	0.0304833	1.6489e-05	-0.130663	0.0264982	8.18063e-07
cg10370262	7	151396512	F	PRKAG2;PRKAG2	-0.123788	0.0233424	1.14e-07	-0.134122	0.027966	1.61938e-06	-0.118666	0.0248189	1.74176e-06	-0.124131	0.0236564	1.54381e-07
cg06874016	17	40177415	F	NKIRAS2;NKIRAS2;NKIRAS2;NKIRAS2;NKIRAS2	-0.120314	0.0227067	1.17e-07	-0.127523	0.0276671	4.04223e-06	-0.122366	0.0246903	7.19399e-07	-0.118335	0.0229499	2.51962e-07
cg03821121	11	12148288	F	MICAL2	-0.172096	0.0324945	1.18e-07	-0.158203	0.0425844	0.000203166	-0.165745	0.0364636	5.48088e-06	-0.174931	0.0355923	8.8845e-07
cg24969820	3	98497864	F	ST3GAL6	-0.147679	0.0278947	1.2e-07	-0.144911	0.0348121	3.1456e-05	-0.150766	0.0293562	2.81045e-07	-0.147246	0.0281925	1.76168e-07
cg00291213	21	36398056	F	RUNX1	-0.152888	0.0288878	1.21e-07	-0.164428	0.0419882	9.00083e-05	-0.157452	0.0356542	1.00505e-05	-0.152942	0.0320174	1.78059e-06
cg10589813	20	48809978	R		-0.196131	0.03708	1.23e-07	-0.219729	0.0479827	4.66457e-06	-0.211693	0.0440104	1.50881e-06	-0.201797	0.0391521	2.5475e-07
cg13359998	1	230241764	F	GALNT2	-0.221913	0.0419583	1.23e-07	-0.222358	0.0564435	8.16578e-05	-0.199429	0.0453	1.07052e-05	-0.205153	0.0405908	4.32243e-07
cg00463562	15	65118189	F	PIF1	-0.122813	0.0232297	1.24e-07	-0.148305	0.0281155	1.32875e-07	-0.12693	0.0253726	5.6551e-07	-0.120868	0.0235548	2.87697e-07
cg01578875	4	146804010	R	ZNF827	0.130078	0.0245998	1.24e-07	0.135914	0.0294458	3.91712e-06	0.126727	0.0264123	1.60242e-06	0.130131	0.0250106	1.96067e-07
cg01647632	15	89438905	F	HAPLN3	-0.130333	0.0246583	1.25e-07	-0.138444	0.0325755	2.13819e-05	-0.12525	0.0277497	6.37424e-06	-0.123064	0.0242366	3.82257e-07
cg22417733	6	153303409	R	FBXO5;FBXO5	-0.117527	0.0222938	1.35e-07	-0.114556	0.0281213	4.62849e-05	-0.100197	0.0232939	1.69702e-05	-0.11062	0.0216475	3.22084e-07
cg09591519	6	33241770	R	RPS18	-0.125652	0.0238475	1.37e-07	-0.126686	0.0292525	1.48593e-05	-0.123914	0.026117	2.08949e-06	-0.124176	0.0243396	3.36439e-07
cg09684846	16	10912718	R	FAM18A	-0.118538	0.0225345	1.44e-07	-0.132432	0.0272851	1.2121e-06	-0.123552	0.0242815	3.61289e-07	-0.118911	0.022879	2.02107e-07
cg14353956	9	139560975	F	EGFL7;EGFL7	-0.122291	0.0232602	1.46e-07	-0.135148	0.0279432	1.32133e-06	-0.11944	0.027829	1.77133e-05	-0.12169	0.0244564	6.49784e-07
cg02998240	1	16508668	R		-0.117973	0.022453	1.49e-07	-0.133388	0.0255332	1.75002e-07	-0.116039	0.0255329	5.50151e-06	-0.122121	0.0232109	1.43002e-07
cg24707200	1	156833163	R	NTRK1;NTRK1;NTRK1	-0.121692	0.0231915	1.54e-07	-0.109194	0.0283989	0.000120547	-0.107479	0.0250541	1.78771e-05	-0.118715	0.0234962	4.36006e-07
cg25315312	7	2020528	R	MAD1L1;MAD1L1;MAD1L1	0.129777	0.02477	1.61e-07	0.128521	0.0295975	1.41011e-05	0.127885	0.0262675	1.12405e-06	0.131006	0.0253111	2.26915e-07
cg00244001	10	126336805	R	FAM53B	-0.152081	0.0290386	1.63e-07	-0.141543	0.0385017	0.000236652	-0.138535	0.0324947	2.01405e-05	-0.148307	0.0302374	9.35419e-07
cg11084266	1	156187819	R	PMF1	-0.122901	0.0234712	1.64e-07	-0.127579	0.0278912	4.78073e-06	-0.11494	0.0251289	4.78476e-06	-0.122149	0.0237769	2.7873e-07
cg22930808	3	122281881	R	PARP9;PARP9;DTX3L;PARP9;PARP9;PARP9;PARP9	-0.122561	0.0234205	1.67e-07	-0.12143	0.030128	5.56691e-05	-0.112315	0.0269043	2.98503e-05	-0.121103	0.0249124	1.16706e-06
cg07450086	3	150320765	R	SELT	-0.115651	0.0221381	1.75e-07	-0.132476	0.0267782	7.5311e-07	-0.115131	0.0240238	1.64809e-06	-0.115189	0.0224889	3.02296e-07
cg04346861	2	240291097	F	HDAC4	0.119711	0.0229215	1.76e-07	0.117386	0.0273654	1.79006e-05	0.116318	0.0245429	2.1438e-06	0.118448	0.0233185	3.7829e-07
cg21443659	2	217745721	R		-0.139554	0.0267242	1.77e-07	-0.15696	0.0340119	3.93368e-06	-0.146868	0.0320811	4.69418e-06	-0.141764	0.0285539	6.87777e-07
cg03636183	19	17000585	R	F2RL3	-0.21073	0.0403785	1.8e-07	-0.224418	0.0476628	2.49614e-06	-0.185022	0.0424478	1.30768e-05	-0.193796	0.0385801	5.08166e-07
cg26674546	17	75282872	R	SEPT9;SEPT9	-0.140655	0.0269489	1.8e-07	-0.150574	0.034161	1.04447e-05	-0.145466	0.0286332	3.76794e-07	-0.134413	0.0270191	6.53369e-07
cg14476101	1	120255992	R	PHGDH	-0.136959	0.0262557	1.83e-07	-0.158792	0.0307814	2.48679e-07	-0.149852	0.0291323	2.69205e-07	-0.137527	0.0280595	9.52302e-07
cg26140475	8	126525558	R		-0.191802	0.0367854	1.85e-07	-0.215802	0.0468209	4.04408e-06	-0.185449	0.0408022	5.49159e-06	-0.179739	0.0363851	7.81571e-07
cg04573078	14	105154994	R	INF2;INF2;INF2	-0.117375	0.0225216	1.87e-07	-0.128803	0.0270934	1.99386e-06	-0.105568	0.0243878	1.49974e-05	-0.114408	0.0229489	6.18565e-07
cg02600394	4	48136234	R	TXK;TXK	0.141041	0.0270889	1.92e-07	0.145391	0.0375754	0.000109142	0.130343	0.0284292	4.54405e-06	0.135493	0.0274766	8.17285e-07
cg15459165	1	31223850	F	LAPTM5	0.158976	0.0305334	1.92e-07	0.176558	0.041324	1.93272e-05	0.159513	0.0345408	3.87285e-06	0.154028	0.0311389	7.55693e-07
cg24049050	1	94702435	F	ARHGAP29	-0.11366	0.0218484	1.97e-07	-0.118994	0.0264991	7.10535e-06	-0.107946	0.0241118	7.57299e-06	-0.112504	0.0223534	4.82942e-07
cg09802688	1	209942066	F	TRAF3IP3	0.142421	0.0273966	2.01e-07	0.143818	0.0367785	9.21524e-05	0.138501	0.0331155	2.88485e-05	0.141691	0.0293447	1.37571e-06
cg14605590	9	94900583	R	LOC100128076	-0.132496	0.0255099	2.06e-07	-0.118055	0.0325358	0.000285122	-0.125692	0.0274474	4.664e-06	-0.126414	0.0239195	1.25711e-07
cg25420477	2	70319121	F		0.13311	0.0256404	2.09e-07	0.142926	0.0317232	6.62499e-06	0.130426	0.0274626	2.04205e-06	0.129902	0.0260558	6.17905e-07
cg11660018	11	86510915	F	PRSS23	-0.138137	0.0266312	2.14e-07	-0.163441	0.0294964	3.00631e-08	-0.131071	0.0305775	1.81484e-05	-0.138555	0.0284032	1.07091e-06
cg14580211	5	150161299	R	C5orf62	-0.148236	0.0286009	2.18e-07	-0.172543	0.0303291	1.27758e-08	-0.14526	0.0326673	8.72236e-06	-0.141873	0.0288432	8.70906e-07
cg15063366	2	228683032	F		-0.126506	0.0244054	2.18e-07	-0.150442	0.0297848	4.39565e-07	-0.122199	0.0284575	1.75411e-05	-0.12219	0.0248075	8.4137e-07
cg15495372	19	56093312	R	ZNF579	-0.12734	0.0246001	2.26e-07	-0.138645	0.0258057	7.7582e-08	-0.10435	0.023577	9.60199e-06	-0.117019	0.0218917	9.02311e-08
cg21703988	12	132549404	F	EP400	0.123618	0.0238823	2.27e-07	0.135056	0.0303763	8.74434e-06	0.113841	0.0255871	8.62157e-06	0.117544	0.0242228	1.21837e-06
cg00517855	8	146016408	R	RPL8;RPL8	-0.121431	0.0234705	2.29e-07	-0.129981	0.0288112	6.43773e-06	-0.107896	0.0257461	2.7799e-05	-0.117664	0.0239286	8.77471e-07
cg05557932	16	3929351	F	CREBBP;CREBBP	-0.143071	0.0276563	2.3e-07	-0.155021	0.0307123	4.47593e-07	-0.14236	0.0325486	1.22116e-05	-0.147496	0.0294184	5.33818e-07
cg21578195	20	62168727	R	PTK6	-0.121126	0.0234281	2.34e-07	-0.125591	0.031262	5.88489e-05	-0.118474	0.0281127	2.50628e-05	-0.12219	0.0247584	8.00197e-07
cg21121609	19	7766960	F	FCER2;FCER2	0.122532	0.0237105	2.37e-07	0.132212	0.0287072	4.11436e-06	0.120824	0.0254246	2.01164e-06	0.119311	0.0241866	8.10045e-07
cg14208102	3	48507165	R	TREX1;TREX1	-0.159108	0.0307974	2.39e-07	-0.160708	0.0398585	5.53142e-05	-0.142797	0.0329671	1.48094e-05	-0.152859	0.0309878	8.10297e-07
cg00237876	17	41924043	F	CD300LG;CD300LG;CD300LG;CD300LG	-0.13715	0.0265768	2.46e-07	-0.120727	0.0297398	4.9189e-05	-0.144656	0.0311005	3.29925e-06	-0.139925	0.0279106	5.3499e-07
cg27241845	2	233250370	R		-0.174718	0.0339241	2.6e-07	-0.190837	0.0448366	2.07863e-05	-0.182727	0.0406703	7.02632e-06	-0.174277	0.036044	1.33058e-06
cg10788371	11	76381040	F	LRRC32;LRRC32;LRRC32	-0.123573	0.0239977	2.61e-07	-0.137168	0.0266917	2.76221e-07	-0.119159	0.0289694	3.90097e-05	-0.124833	0.0259172	1.46011e-06
cg05446659	17	46026612	R	PNPO	-0.134929	0.0262172	2.65e-07	-0.117354	0.0326403	0.000323925	-0.126869	0.0281097	6.38086e-06	-0.133919	0.0265753	4.67449e-07
cg00951869	14	24805349	F	ADCY4;RIPK3	-0.170182	0.0330803	2.68e-07	-0.154101	0.044253	0.000497193	-0.163995	0.0381423	1.71131e-05	-0.164747	0.0339549	1.22255e-06
cg11621113	19	12776725	F	MORG1;MORG1;MAN2B1	-0.118645	0.0230872	2.76e-07	-0.13767	0.0280067	8.85089e-07	-0.11665	0.0249117	2.83337e-06	-0.121314	0.0234764	2.37227e-07
cg06260709	20	48626621	R		-0.108486	0.021125	2.81e-07	-0.106667	0.0249498	1.90925e-05	-0.108314	0.0227968	2.02123e-06	-0.104988	0.0214802	1.0204e-06
cg10511985	1	24053853	F		-0.150679	0.0293955	2.96e-07	-0.131567	0.0391909	0.000787687	-0.147421	0.0363972	5.11461e-05	-0.148154	0.0325481	5.31761e-06
cg18006990	6	43594962	R	GTPBP2	-0.124854	0.0243566	2.96e-07	-0.14392	0.028945	6.61992e-07	-0.122631	0.0289502	2.27619e-05	-0.12657	0.0262582	1.43412e-06
cg21721681	19	49133845	R	DBP	-0.121968	0.023799	2.98e-07	-0.133968	0.0289682	3.75224e-06	-0.114363	0.0257791	9.1525e-06	-0.120884	0.0241441	5.53573e-07
cg11714502	9	130640212	F	AK1	-0.122297	0.0238686	2.99e-07	-0.127969	0.0290791	1.07883e-05	-0.116677	0.0255708	5.0453e-06	-0.121485	0.0242597	5.50864e-07
cg18715243	8	37658755	R	GPR124	-0.117888	0.0230132	3.01e-07	-0.131693	0.0280146	2.59077e-06	-0.107216	0.0247581	1.48745e-05	-0.114426	0.023353	9.59217e-07
cg27461196	19	35630106	F	FXYD1;FXYD1	-0.193615	0.0378405	3.11e-07	-0.204632	0.0517322	7.63436e-05	-0.202563	0.0446589	5.73872e-06	-0.195682	0.0406426	1.47425e-06
cg04583842	16	88103117	R	BANP;BANP	0.176296	0.0344794	3.17e-07	0.172847	0.046584	0.00020691	0.160829	0.0396716	5.0348e-05	0.166061	0.0347461	1.75941e-06
cg05308645	3	184107534	R	CHRD	-0.116442	0.0227748	3.17e-07	-0.126743	0.027543	4.19174e-06	-0.105519	0.0247694	2.04386e-05	-0.112218	0.0231294	1.22394e-06
cg20912205	3	50337305	R	NAT6;HYAL3	-0.143189	0.0280107	3.19e-07	-0.17283	0.031383	3.64743e-08	-0.150361	0.0296798	4.06054e-07	-0.13837	0.0279935	7.69563e-07
cg12275060	1	45279329	R	BTBD19	-0.105726	0.0206882	3.21e-07	-0.119907	0.0246052	1.09782e-06	-0.110057	0.0225482	1.05568e-06	-0.103206	0.0210493	9.43592e-07
cg03395898	14	76448011	F	TGFB3;TGFB3	-0.116028	0.0227094	3.23e-07	-0.140043	0.0277946	4.69154e-07	-0.130614	0.0247238	1.2715e-07	-0.113835	0.0230607	7.96102e-07
cg12535090	11	20071677	F	NAV2;NAV2;NAV2;NAV2	0.134365	0.0263007	3.24e-07	0.109572	0.0291894	0.000174151	0.128393	0.0313326	4.17196e-05	0.135119	0.0280875	1.50461e-06
cg22812275	6	159240814	R	EZR;EZR	-0.113204	0.0221841	3.34e-07	-0.120921	0.0268663	6.76855e-06	-0.115995	0.0242172	1.66977e-06	-0.113671	0.0225391	4.57594e-07
cg01201215	5	151137430	F	ATOX1	-0.11795	0.0231176	3.36e-07	-0.111743	0.0278563	6.03561e-05	-0.107948	0.0248176	1.36337e-05	-0.115703	0.0234916	8.42393e-07
cg12616487	11	62379063	F	ROM1;EML3	-0.120774	0.0236703	3.36e-07	-0.106174	0.0283442	0.000179753	-0.111931	0.0253777	1.03085e-05	-0.125399	0.0241203	2.00444e-07
cg24638828	7	72974572	R		-0.128612	0.02523	3.44e-07	-0.125194	0.0347653	0.000316835	-0.129562	0.0317352	4.45335e-05	-0.129106	0.0275036	2.67716e-06
cg02057747	14	69408849	R	ACTN1;ACTN1;ACTN1	-0.147433	0.0289359	3.48e-07	-0.127523	0.0408195	0.00178373	-0.14509	0.0356088	4.61008e-05	-0.148765	0.0319038	3.11737e-06
cg13085553	12	133248929	F	POLE	-0.146202	0.028706	3.52e-07	-0.152322	0.0401205	0.000146684	-0.15103	0.0349698	1.5683e-05	-0.144377	0.0312732	3.90005e-06
cg04388657	9	127623377	F	RPL35	-0.116625	0.0229204	3.61e-07	-0.13614	0.0274501	7.06591e-07	-0.107665	0.0263422	4.36683e-05	-0.112337	0.0235836	1.90412e-06
cg07267600	12	2750053	F	CACNA1C;CACNA1C;CACNA1C;CACNA1C;CACNA1C;CACNA1C;CACNA1C;CACNA1C;CACNA1C;CACNA1C;CACNA1C;CACNA1C;CACNA1C;CACNA1C;CACNA1C;CACNA1C;CACNA1C;CACNA1C;CACNA1C;CACNA1C;CACNA1C;CACNA1C;CACNA1C	-0.122509	0.0241006	3.71e-07	-0.125495	0.0316416	7.30489e-05	-0.12159	0.0264656	4.34288e-06	-0.117534	0.0244674	1.55769e-06
cg02538891	9	139549426	F		-0.117782	0.0231891	3.79e-07	-0.13496	0.0275404	9.56183e-07	-0.112854	0.0248272	5.47841e-06	-0.111159	0.0235813	2.43046e-06
cg25738350	11	66230700	R		0.118373	0.0233152	3.83e-07	0.112724	0.0280468	5.84114e-05	0.102968	0.0250678	3.99839e-05	0.11294	0.0237361	1.95386e-06
cg23003085	11	64084321	R	PRDX5;PRDX5;TRMT112;PRDX5	-0.116261	0.0229254	3.95e-07	-0.12136	0.0283091	1.81124e-05	-0.116332	0.0261152	8.40632e-06	-0.115582	0.0233579	7.48584e-07
cg16708465	13	95933097	R	ABCC4;ABCC4	-0.115169	0.0227297	4.04e-07	-0.114312	0.0280024	4.46042e-05	-0.096891	0.0249804	0.000105024	-0.109257	0.0231337	2.3258e-06
cg26725076	12	132569963	F	EP400NL	-0.144631	0.0285797	4.18e-07	-0.136867	0.0275096	6.51678e-07	-0.11839	0.0248525	1.90079e-06	-0.139907	0.0295569	2.20691e-06
cg13816423	6	41513166	R	FOXP4;FOXP4;FOXP4	-0.112053	0.0221524	4.23e-07	-0.124615	0.0267119	3.08411e-06	-0.111673	0.0240577	3.45254e-06	-0.108923	0.0225084	1.30349e-06
cg05203217	20	43730072	R	KCNS1	-0.114727	0.0226887	4.27e-07	-0.107787	0.0275519	9.14799e-05	-0.126008	0.0247069	3.39446e-07	-0.117143	0.0231393	4.13773e-07
cg06575692	16	68112968	R	DUS2L	0.118407	0.0234231	4.3e-07	0.105687	0.0283918	0.000197312	0.114451	0.0252794	5.97051e-06	0.121166	0.0238278	3.67537e-07
cg05862438	7	142920096	R	TAS2R40	-0.139186	0.0275573	4.4e-07	-0.14099	0.0402399	0.000458762	-0.131515	0.0310743	2.31321e-05	-0.134289	0.0278988	1.4835e-06
cg13026729	6	159240774	F	EZR;EZR	-0.110449	0.0218797	4.46e-07	-0.112538	0.0260091	1.51248e-05	-0.103216	0.0236086	1.23135e-05	-0.111368	0.0222951	5.87841e-07
cg26841068	1	203456691	F	PRELP;PRELP	-0.117242	0.0232254	4.46e-07	-0.126902	0.0283301	7.4848e-06	-0.11633	0.0252091	3.93865e-06	-0.116124	0.0234574	7.40629e-07
cg21586203	7	105650441	F	FLJ23834	-0.126927	0.0251522	4.5e-07	-0.128418	0.0305648	2.65127e-05	-0.119947	0.0268452	7.89199e-06	-0.119735	0.0253997	2.42846e-06
cg10279487	17	76355288	F	SOCS3	-0.118553	0.0235094	4.59e-07	-0.135103	0.0265566	3.63097e-07	-0.112777	0.0278209	5.04207e-05	-0.118193	0.0252095	2.75336e-06
cg14622879	6	12234001	F		-0.152007	0.0301686	4.69e-07	-0.164756	0.0405805	4.9076e-05	-0.146508	0.0336031	1.30097e-05	-0.143486	0.0298026	1.47523e-06
cg14586500	9	130697656	R	DPM2	-0.142249	0.0282788	4.9e-07	-0.1253	0.0354947	0.000415395	-0.144613	0.0324523	8.34419e-06	-0.142993	0.0286887	6.21865e-07
cg15428620	10	102792835	F	SFXN3	-0.130207	0.0258985	4.97e-07	-0.129532	0.0367111	0.000418055	-0.125871	0.0319252	8.05738e-05	-0.129157	0.0279352	3.77435e-06
cg05891759	3	121711723	R	ILDR1	0.13708	0.0272686	4.98e-07	0.153814	0.0301945	3.50407e-07	0.13062	0.0315025	3.37828e-05	0.134546	0.0288347	3.06948e-06
cg24938761	19	2091406	R	MOBKL2A	-0.146256	0.0291034	5.02e-07	-0.162606	0.0358804	5.84591e-06	-0.143843	0.030255	1.99068e-06	-0.147807	0.0295466	5.65909e-07
cg14990643	10	85956936	R	PCDH21	-0.109197	0.0217426	5.11e-07	-0.113156	0.0260576	1.40851e-05	-0.108707	0.0234175	3.44846e-06	-0.112414	0.022051	3.43446e-07
cg23842572	17	17030253	F	MPRIP;MPRIP	0.242437	0.048285	5.14e-07	0.269705	0.0586592	4.26896e-06	0.218832	0.0519496	2.52684e-05	0.22016	0.047104	2.95509e-06
cg20450123	8	19540210	R	CSGALNACT1;CSGALNACT1	-0.127774	0.0254598	5.2e-07	-0.125862	0.0335056	0.000172337	-0.131886	0.0294795	7.68368e-06	-0.130066	0.026331	7.82545e-07
cg06868100	7	29606349	R	PRR15	-0.109042	0.0217339	5.25e-07	-0.113594	0.0259411	1.19276e-05	-0.0981585	0.0237578	3.60197e-05	-0.107548	0.0221308	1.17599e-06
cg04908961	13	92003278	F	MIR17HG;MIR92A1;MIR17HG;MIR20A;MIR19B1	-0.117327	0.0233953	5.3e-07	-0.107158	0.0281232	0.000138804	-0.100154	0.0254892	8.52067e-05	-0.112781	0.0240115	2.64051e-06
cg11393173	1	116369577	R		-0.11949	0.0238405	5.38e-07	-0.104214	0.0294881	0.000409165	-0.118849	0.0260584	5.09425e-06	-0.117706	0.024273	1.23907e-06
cg23090529	1	51442133	R		-0.110667	0.02208	5.38e-07	-0.112108	0.0279451	6.02821e-05	-0.102633	0.0241725	2.17781e-05	-0.105352	0.0225059	2.85384e-06
cg10064322	19	14591203	F	GIPC1;GIPC1;GIPC1;GIPC1;GIPC1;GIPC1	-0.106942	0.0213471	5.45e-07	-0.119412	0.026607	7.18945e-06	-0.101188	0.0240123	2.50877e-05	-0.101977	0.0217574	2.77271e-06
cg13847322	9	137272766	F	RXRA	-0.118371	0.0236338	5.48e-07	-0.131935	0.0282242	2.94627e-06	-0.130631	0.0252631	2.33071e-07	-0.118579	0.0255229	3.38446e-06
cg19266329	1	145456128	F		-0.142261	0.0284092	5.51e-07	-0.140737	0.0353154	6.74351e-05	-0.133124	0.0322161	3.59259e-05	-0.142996	0.0303749	2.50527e-06
cg04772644	6	33165428	F	RXRB	-0.15492	0.0309746	5.69e-07	-0.147681	0.0382029	0.000110769	-0.131434	0.0309944	2.22963e-05	-0.147233	0.0306771	1.59106e-06
cg20822990	1	17338766	R	ATP13A2;ATP13A2;ATP13A2	-0.120575	0.0241142	5.73e-07	-0.129416	0.0295251	1.16924e-05	-0.124653	0.0260202	1.66278e-06	-0.11921	0.0243716	1.00153e-06
cg02507296	10	104211328	R	C10orf95	-0.177144	0.035431	5.74e-07	-0.183345	0.0478371	0.000126753	-0.180368	0.0415477	1.41692e-05	-0.174108	0.0373043	3.05282e-06
cg08099136	6	32811251	F	PSMB8;PSMB8	-0.1397	0.0279665	5.87e-07	-0.120212	0.0319733	0.00017007	-0.131775	0.0266164	7.3878e-07	-0.14795	0.0276562	8.8143e-08
cg15027815	1	202131184	F	PTPN7	-0.12281	0.0245882	5.89e-07	-0.132809	0.0300294	9.75001e-06	-0.129685	0.0265882	1.0743e-06	-0.121663	0.0248713	9.99646e-07
cg03416228	11	65360321	F		-0.106688	0.0213662	5.94e-07	-0.102714	0.0281512	0.000263638	-0.0983562	0.0253922	0.000107288	-0.104547	0.0227445	4.29455e-06
cg12516875	22	46463543	R		-0.13287	0.0266294	6.05e-07	-0.143811	0.0317791	6.03041e-06	-0.126733	0.0309786	4.29577e-05	-0.132434	0.028162	2.56903e-06
cg26164488	2	64440295	F		-0.17793	0.0356594	6.05e-07	-0.192467	0.0479986	6.07589e-05	-0.171687	0.0412935	3.21433e-05	-0.171832	0.037023	3.46351e-06
cg08027123	16	29296186	F		0.146806	0.0294368	6.13e-07	0.159572	0.0389875	4.25996e-05	0.144108	0.033856	2.07652e-05	0.140704	0.0301409	3.03824e-06
cg13985437	11	76381044	F	LRRC32;LRRC32	-0.111689	0.0224109	6.24e-07	-0.118342	0.0271854	1.34196e-05	-0.108045	0.0244776	1.01457e-05	-0.110296	0.0227252	1.21326e-06
cg27110374	17	73327999	F	GRB2;GRB2	0.12145	0.0243802	6.31e-07	0.151012	0.0302006	5.72459e-07	0.125533	0.0265903	2.34673e-06	0.11414	0.024813	4.22523e-06
cg23878875	17	48422933	R	XYLT2	-0.110299	0.0221576	6.43e-07	-0.0962528	0.0267557	0.000321328	-0.0975501	0.0238713	4.37931e-05	-0.113783	0.0224427	3.97977e-07
cg04610667	7	75704037	F		0.114554	0.0230297	6.55e-07	0.106681	0.0275674	0.00010892	0.112906	0.0248363	5.46671e-06	0.116302	0.0234569	7.11766e-07
cg01357892	3	126191181	R	ZXDC;ZXDC	-0.201088	0.040466	6.72e-07	-0.190743	0.049344	0.000110828	-0.180372	0.0421708	1.89283e-05	-0.201128	0.0428888	2.7385e-06
cg15804973	6	137114513	F	MAP3K5	-0.16193	0.032599	6.79e-07	-0.188054	0.0356977	1.37955e-07	-0.164259	0.0283898	7.2151e-09	-0.148361	0.0312095	1.99723e-06
cg07015784	2	219257760	F	SLC11A1	0.121834	0.02453	6.81e-07	0.134587	0.031804	2.31862e-05	0.120515	0.0295315	4.48656e-05	0.119686	0.0260347	4.28282e-06
cg14024502	1	27693795	R	MAP3K6	-0.115067	0.0231679	6.81e-07	-0.136435	0.0278993	1.00696e-06	-0.12144	0.0249173	1.09506e-06	-0.118558	0.0234595	4.33274e-07
cg14975410	3	171180070	F		-0.145533	0.0293204	6.92e-07	-0.170286	0.0312254	4.94007e-08	-0.16066	0.0325928	8.25253e-07	-0.153393	0.0285871	8.05949e-08
cg13573745	9	97405553	F		-0.142896	0.0288183	7.1e-07	-0.169314	0.0377931	7.46311e-06	-0.153142	0.0353987	1.51688e-05	-0.146136	0.0317426	4.14871e-06
cg00277591	17	4079652	F	ANKFY1	0.138922	0.0280188	7.12e-07	0.142838	0.0346181	3.68987e-05	0.14653	0.0292412	5.41286e-07	0.13741	0.0284246	1.33675e-06
cg01005506	10	64565768	R	ADO;ADO	-0.109557	0.0220971	7.12e-07	-0.108575	0.0268747	5.34377e-05	-0.105527	0.0240101	1.10726e-05	-0.107444	0.0224623	1.72425e-06
cg06647068	12	104853274	R	CHST11	-0.164431	0.0331705	7.15e-07	-0.186685	0.0346934	7.4068e-08	-0.146863	0.0351134	2.88279e-05	-0.149078	0.0308553	1.35486e-06
cg18755543	1	54953632	R		-0.113541	0.0229231	7.3e-07	-0.115766	0.0274742	2.51289e-05	-0.125275	0.0250777	5.86947e-07	-0.118558	0.023351	3.83009e-07
cg06624267	7	2764503	R		0.111984	0.0226204	7.4e-07	0.0828464	0.0266285	0.00186332	0.092538	0.0243888	0.000148072	0.110776	0.0243814	5.53396e-06
cg25114611	6	35696870	R	FKBP5;LOC285847	-0.151073	0.030533	7.5e-07	-0.141001	0.0384391	0.000244286	-0.157642	0.0365665	1.62446e-05	-0.153712	0.0321565	1.75195e-06
cg25070639	17	41170693	F	VAT1	-0.143587	0.029057	7.75e-07	-0.131036	0.0366448	0.000349099	-0.151835	0.0304208	6.00185e-07	-0.142675	0.0301343	2.19433e-06
cg01128109	1	89989507	F	LRRC8B	-0.147011	0.0297522	7.77e-07	-0.158859	0.0368942	1.6639e-05	-0.119471	0.0251626	2.05482e-06	-0.126174	0.0238187	1.17556e-07
cg11844970	7	100492186	F	ACHE;ACHE	-0.11189	0.02265	7.81e-07	-0.130859	0.0273254	1.6769e-06	-0.126825	0.0240835	1.39392e-07	-0.115686	0.0225783	2.99444e-07
cg10691866	7	65817282	F	TPST1	-0.144341	0.0292261	7.86e-07	-0.149302	0.0390604	0.000132188	-0.134298	0.0327797	4.18562e-05	-0.136711	0.0286657	1.84994e-06
cg02325250	5	131409289	F	CSF2	-0.132913	0.0269126	7.87e-07	-0.132112	0.035468	0.000195449	-0.124733	0.0316156	7.97027e-05	-0.13119	0.0284985	4.15628e-06
cg08662757	11	67070967	R	SSH3;SSH3	-0.120816	0.0244862	8.05e-07	-0.142828	0.0267702	9.53769e-08	-0.122734	0.0294966	3.16929e-05	-0.119793	0.0263297	5.37129e-06
cg23779890	8	75262522	R	GDAP1;GDAP1	-0.127605	0.0258695	8.11e-07	-0.127064	0.031554	5.65234e-05	-0.122467	0.0274072	7.87896e-06	-0.128801	0.0261377	8.31591e-07
cg12735838	6	32086902	F	ATF6B;ATF6B	-0.141607	0.0287207	8.2e-07	-0.147476	0.030033	9.08577e-07	-0.134582	0.0318988	2.45376e-05	-0.145201	0.0305642	2.0273e-06
cg25292882	15	39431467	F		-0.133788	0.02714	8.24e-07	-0.148375	0.0274101	6.19199e-08	-0.132365	0.0325036	4.65467e-05	-0.135893	0.029094	2.99967e-06
cg18672030	4	37668528	R	RELL1;RELL1	-0.111153	0.0225655	8.4e-07	-0.111122	0.0266153	2.97825e-05	-0.105752	0.0243066	1.35672e-05	-0.105316	0.0229336	4.38542e-06
cg11773456	14	100055669	F	CCDC85C	0.110118	0.0223664	8.51e-07	0.119892	0.0265801	6.46523e-06	0.121846	0.0241567	4.55916e-07	0.104861	0.0226994	3.8456e-06
cg00007076	8	67342600	F	RRS1;RRS1	-0.131433	0.0267223	8.72e-07	-0.121959	0.0345955	0.000423033	-0.115347	0.0298421	0.000110979	-0.126863	0.0281832	6.75185e-06
cg26847100	19	10748778	R	SLC44A2;SLC44A2	-0.168401	0.0342632	8.88e-07	-0.176857	0.0482189	0.000244655	-0.171464	0.0412823	3.27509e-05	-0.17096	0.0372147	4.35078e-06
cg17024199	17	74881747	F	MGAT5B;MGAT5B	-0.118584	0.02413	8.91e-07	-0.148319	0.0279218	1.08456e-07	-0.121568	0.0292199	3.17641e-05	-0.118349	0.0258044	4.5095e-06
cg06359968	16	88518730	R	ZFPM1	-0.119162	0.0242519	8.95e-07	-0.129953	0.0291942	8.53463e-06	-0.120438	0.0259549	3.4797e-06	-0.120466	0.0246568	1.03062e-06
cg07960624	8	119208486	R	SAMD12	-0.13781	0.0280563	9.02e-07	-0.138884	0.0359849	0.000113611	-0.142414	0.0326162	1.26328e-05	-0.134906	0.0295147	4.85861e-06
cg05405914	16	8972233	F		-0.139011	0.0283054	9.06e-07	-0.153532	0.0328879	3.03647e-06	-0.119498	0.0258319	3.72819e-06	-0.125552	0.0233716	7.78776e-08
cg09175009	16	10912699	F	FAM18A	-0.127171	0.0259134	9.22e-07	-0.145543	0.0314924	3.80944e-06	-0.135413	0.0312073	1.43041e-05	-0.131287	0.0276009	1.96876e-06
cg21201657	19	5624574	F	SAFB	-0.116169	0.023685	9.36e-07	-0.120614	0.0285259	2.35545e-05	-0.11392	0.0253868	7.21024e-06	-0.112012	0.0240129	3.09144e-06
cg19851574	6	167178233	F	RPS6KA2	0.145908	0.0297504	9.37e-07	0.128831	0.0362518	0.000379728	0.147816	0.0347187	2.06697e-05	0.152533	0.030968	8.41414e-07
cg26685246	6	32805692	F	TAP2;TAP2	-0.111491	0.0227461	9.51e-07	-0.113805	0.0305119	0.000191593	-0.106221	0.0240945	1.04084e-05	-0.103293	0.0224264	4.10766e-06
cg13525276	14	81426012	F	TSHR;TSHR;TSHR	0.13435	0.0274161	9.56e-07	0.148772	0.0360064	3.59903e-05	0.133805	0.0323762	3.58351e-05	0.130707	0.0287294	5.37447e-06
cg19889780	2	73114144	R	SPR	-0.107723	0.0219957	9.71e-07	-0.101083	0.0265259	0.000138562	-0.111734	0.0238483	2.79726e-06	-0.103247	0.0222602	3.51472e-06
cg01873977	8	125699897	F	MTSS1	-0.114796	0.0234772	1.01e-06	-0.0987959	0.0273589	0.000304895	-0.0994957	0.0244646	4.76375e-05	-0.113107	0.0249863	5.98929e-06
cg22234930	15	72519739	F	PKM2;PKM2;PKM2	-0.112854	0.0230793	1.01e-06	-0.125696	0.0274647	4.72467e-06	-0.101505	0.0247874	4.22146e-05	-0.108954	0.0234815	3.48432e-06
cg03857553	22	29976613	F	NIPSNAP1	-0.105699	0.0216337	1.03e-06	-0.112712	0.0260443	1.50662e-05	-0.11071	0.0234128	2.2604e-06	-0.106071	0.0219419	1.33708e-06
cg07573985	6	33386467	R	CUTA;CUTA;SYNGAP1;CUTA;CUTA;CUTA	-0.173225	0.0354614	1.03e-06	-0.177517	0.045395	9.21092e-05	-0.151897	0.038266	7.20187e-05	-0.159789	0.0348642	4.57926e-06
cg03303515	2	47213998	F	TTC7A	-0.123004	0.0251902	1.04e-06	-0.127953	0.0311331	3.95869e-05	-0.122175	0.0273522	7.94221e-06	-0.122685	0.0254192	1.38986e-06
cg26334801	1	179715055	R	FAM163A	-0.10858	0.0222406	1.05e-06	-0.100884	0.0271703	0.000204803	-0.114197	0.0244632	3.04004e-06	-0.113979	0.022676	4.99743e-07
cg07945335	17	41924478	F	CD300LG;CD300LG;CD300LG;CD300LG	-0.118603	0.0242997	1.06e-06	-0.142938	0.0286709	6.18128e-07	-0.127052	0.0256401	7.22533e-07	-0.11209	0.0241141	3.3463e-06
cg11143175	1	26198172	R	PAQR7	-0.124002	0.0254121	1.06e-06	-0.113997	0.0305719	0.000192391	-0.118209	0.026795	1.0261e-05	-0.126016	0.0257851	1.02292e-06
cg26443127	10	31987230	F		-0.196325	0.040234	1.06e-06	-0.210623	0.0553177	0.000140367	-0.209544	0.0470926	8.60245e-06	-0.201514	0.0431083	2.9454e-06
cg08362785	22	40814878	R	MKL1	0.217556	0.0445918	1.07e-06	0.230068	0.0592128	0.000102147	0.196233	0.0481605	4.60986e-05	0.200578	0.0438528	4.78772e-06
cg04389058	3	57041402	F	ARHGEF3	-0.113573	0.0233088	1.1e-06	-0.112548	0.0281996	6.57658e-05	-0.116191	0.0251583	3.86681e-06	-0.108493	0.0236224	4.37318e-06
cg16541026	3	49026934	R	P4HTM;P4HTM	-0.125234	0.0257028	1.1e-06	-0.135137	0.0337542	6.23994e-05	-0.116012	0.0296959	9.35738e-05	-0.120016	0.0263064	5.06115e-06
cg26353783	1	153892794	R	GATAD2B	-0.117003	0.0240111	1.1e-06	-0.132908	0.0294479	6.38228e-06	-0.114613	0.0259103	9.71306e-06	-0.111621	0.0242943	4.33711e-06
cg27232482	1	159174001	R	DARC;DARC	-0.121835	0.0250009	1.1e-06	-0.152382	0.0291526	1.72241e-07	-0.125179	0.0309769	5.32151e-05	-0.123312	0.0270877	5.30587e-06
cg27425327	12	102270723	R	DRAM1	-0.124503	0.025555	1.11e-06	-0.130715	0.0310749	2.59408e-05	-0.116802	0.0295378	7.67542e-05	-0.124077	0.0271908	5.03825e-06
cg11993160	18	12404041	F		-0.113656	0.0233438	1.12e-06	-0.113166	0.0289363	9.19611e-05	-0.106302	0.0255192	3.10557e-05	-0.110375	0.0237355	3.31564e-06
cg17695841	11	45825485	F	SLC35C1;SLC35C1;SLC35C1	-0.11402	0.0234182	1.12e-06	-0.144988	0.0285058	3.65168e-07	-0.122392	0.0281457	1.37066e-05	-0.116738	0.0247611	2.42231e-06
cg19030554	16	1822289	F	NME3;MRPS34;EME2	-0.108674	0.0223299	1.13e-06	-0.121576	0.0267655	5.56545e-06	-0.105728	0.0243402	1.4005e-05	-0.108773	0.0226516	1.57087e-06
cg08255481	16	88103035	R	BANP;BANP	0.197403	0.0405634	1.14e-06	0.198387	0.0518182	0.00012892	0.174048	0.043897	7.34224e-05	0.185285	0.0411568	6.73381e-06
cg08198483	19	13947212	R	MIR24-2	-0.133076	0.0273713	1.16e-06	-0.142911	0.0360437	7.34185e-05	-0.132374	0.0298677	9.33594e-06	-0.129556	0.027772	3.08608e-06
cg20732076	6	42335231	R	TRERF1	-0.163934	0.0337206	1.16e-06	-0.195379	0.0364399	8.24502e-08	-0.173458	0.0366229	2.17632e-06	-0.158866	0.0351996	6.3832e-06
cg05045027	11	119331282	F		-0.112844	0.0232234	1.18e-06	-0.104207	0.0299246	0.000497097	-0.109566	0.0271912	5.59023e-05	-0.11193	0.0236055	2.11928e-06
cg06459104	18	5456880	F	EPB41L3	-0.102966	0.021196	1.19e-06	-0.0860069	0.0257819	0.000850116	-0.0898879	0.0233801	0.000120732	-0.0985649	0.0215364	4.72458e-06
cg27140633	11	63685905	F		-0.114552	0.0235823	1.19e-06	-0.129338	0.0278327	3.36847e-06	-0.113359	0.0247061	4.46866e-06	-0.112706	0.0239232	2.46326e-06
cg17812123	15	101696922	F		0.117078	0.0241459	1.24e-06	0.118044	0.0286181	3.71036e-05	0.108101	0.0257764	2.74329e-05	0.121491	0.025508	1.90866e-06
cg16594273	16	58131312	R		-0.107982	0.0222809	1.26e-06	-0.0875962	0.0274459	0.00141492	-0.0916357	0.0245372	0.000188045	-0.103048	0.022636	5.30343e-06
cg26963632	16	85558148	R		-0.1594	0.0329085	1.27e-06	-0.165566	0.0436156	0.000147028	-0.148822	0.0386768	0.000119166	-0.154755	0.0340408	5.46376e-06
cg10894072	1	51985215	F	EPS15	-0.105783	0.021845	1.28e-06	-0.0968427	0.0262135	0.000220419	-0.0937219	0.023938	9.03304e-05	-0.101623	0.0222445	4.91315e-06
cg24222546	15	74501771	F	STRA6;STRA6;STRA6	-0.123894	0.0255938	1.29e-06	-0.117839	0.0313778	0.000172996	-0.110052	0.0281348	9.16913e-05	-0.122394	0.027252	7.08234e-06
cg01055871	19	48216390	F	EHD2	-0.106532	0.022016	1.31e-06	-0.0918035	0.0266616	0.000574697	-0.0984324	0.0238871	3.77668e-05	-0.109612	0.022234	8.22641e-07
cg14934280	19	47494587	F	GRLF1	-0.139921	0.0289225	1.31e-06	-0.144603	0.0382622	0.000157299	-0.146092	0.0334173	1.23251e-05	-0.136601	0.0302295	6.21921e-06
cg25139649	1	2165579	R	SKI	-0.141166	0.0291762	1.31e-06	-0.161413	0.0386702	2.99186e-05	-0.146634	0.0354378	3.50677e-05	-0.147075	0.032058	4.47971e-06
cg22998476	10	74058092	F		-0.164123	0.0339278	1.32e-06	-0.171261	0.0443758	0.000113696	-0.173204	0.0402393	1.67476e-05	-0.162964	0.0359661	5.86941e-06
cg08900404	7	29605808	R	PRR15	-0.115489	0.0239083	1.36e-06	-0.11658	0.02696	1.53097e-05	-0.10006	0.0250772	6.60514e-05	-0.11599	0.0256214	5.98067e-06
cg04424621	6	27101941	F	HIST1H2BJ	-0.188747	0.0390822	1.37e-06	-0.214269	0.0401153	9.22615e-08	-0.177534	0.0453723	9.12174e-05	-0.178254	0.0398961	7.89741e-06
cg09805709	1	6552273	R	PLEKHG5;PLEKHG5;PLEKHG5	-0.111427	0.0230711	1.37e-06	-0.113243	0.0276998	4.34699e-05	-0.10775	0.0247475	1.33687e-05	-0.10416	0.0234758	9.1261e-06
cg03992114	13	113343376	F	ATP11A;ATP11A	-0.138515	0.0287033	1.39e-06	-0.147444	0.035819	3.84902e-05	-0.13429	0.0338648	7.32505e-05	-0.138611	0.0307682	6.63742e-06
cg21811284	17	75208450	F	SEC14L1;SEC14L1;SEC14L1;SEC14L1;SEC14L1	0.121289	0.0251425	1.41e-06	0.130228	0.0296076	1.09021e-05	0.108281	0.0268551	5.52939e-05	0.12113	0.0272345	8.68077e-06
cg05950943	16	2520971	F	NTN3	-0.114838	0.0238123	1.42e-06	-0.113655	0.0289292	8.53995e-05	-0.111737	0.0256797	1.35399e-05	-0.111137	0.0241482	4.17874e-06
cg16246545	1	120255941	R	PHGDH	-0.104512	0.0216872	1.44e-06	-0.110831	0.0257585	1.68719e-05	-0.110472	0.0237389	3.26141e-06	-0.104723	0.0220746	2.09454e-06
cg03382805	22	23905582	F		0.147282	0.030573	1.45e-06	0.161887	0.0401483	5.52529e-05	0.143368	0.0347881	3.76929e-05	0.140397	0.0313769	7.65823e-06
cg22672067	15	74495637	R	STRA6;STRA6;STRA6;STRA6;STRA6	-0.107448	0.0223045	1.46e-06	-0.102755	0.0287981	0.000359565	-0.102014	0.0239755	2.09109e-05	-0.101494	0.0226863	7.68419e-06
cg13303520	1	32856704	F	BSDC1;BSDC1;BSDC1;BSDC1	-0.134877	0.0280113	1.47e-06	-0.146785	0.038915	0.000161978	-0.129652	0.0314462	3.74018e-05	-0.131507	0.0283117	3.40162e-06
cg12645852	18	74198774	R		-0.203483	0.0422733	1.48e-06	-0.235264	0.0551513	1.99199e-05	-0.200249	0.0473588	2.3542e-05	-0.194959	0.0432705	6.61881e-06
cg02679745	9	139927646	F	C9orf139;FUT7	-0.226073	0.0469785	1.49e-06	-0.24136	0.0615665	8.84343e-05	-0.217217	0.0536861	5.20891e-05	-0.220195	0.0490766	7.23117e-06
cg10397819	14	75447512	R		-0.11382	0.0236515	1.49e-06	-0.116655	0.0320538	0.000273335	-0.105866	0.0239717	1.00402e-05	-0.106709	0.0224654	2.03471e-06
cg04397137	17	76886912	R	TIMP2	-0.119496	0.0248617	1.54e-06	-0.125384	0.0298249	2.62231e-05	-0.125655	0.0266558	2.42911e-06	-0.12127	0.0252227	1.5249e-06
cg12563847	17	17529499	F		-0.112671	0.0234437	1.54e-06	-0.100062	0.0282484	0.000396794	-0.117097	0.0251868	3.33323e-06	-0.111819	0.0237319	2.45614e-06
cg09479241	17	27052676	F	TLCD1;TLCD1	-0.140249	0.029189	1.55e-06	-0.164035	0.0346099	2.142e-06	-0.136858	0.0313223	1.24625e-05	-0.128209	0.0280874	5.00366e-06
cg26904049	1	167091094	F	DUSP27	-0.11334	0.023595	1.56e-06	-0.131015	0.028558	4.4821e-06	-0.122211	0.0254887	1.62918e-06	-0.115734	0.0239229	1.31296e-06
cg19089328	11	71210210	R	NADSYN1	0.108997	0.0226981	1.57e-06	0.123434	0.027486	7.09525e-06	0.105401	0.0247497	2.05662e-05	0.103772	0.023155	7.4076e-06
cg14532755	4	1762460	R		-0.111467	0.02322	1.58e-06	-0.105024	0.0273936	0.000126133	-0.10456	0.0246606	2.23545e-05	-0.107096	0.0235887	5.62145e-06
cg17096289	6	31238788	R	HLA-C	-0.103479	0.0215564	1.58e-06	-0.0982397	0.0258116	0.000141214	-0.0975004	0.0236309	3.69185e-05	-0.102876	0.0219897	2.8918e-06
cg04486013	1	46035287	F	AKR1A1;AKR1A1	-0.12007	0.0250241	1.6e-06	-0.139587	0.0304062	4.41662e-06	-0.120123	0.0269053	8.0198e-06	-0.114274	0.0246544	3.56838e-06
cg24004483	1	944783	R		-0.123636	0.0257763	1.61e-06	-0.118339	0.0334464	0.000402941	-0.117248	0.0281954	3.20474e-05	-0.120178	0.0262512	4.69414e-06
cg14391923	8	140583084	F		-0.115655	0.0241231	1.63e-06	-0.144809	0.0264432	4.34509e-08	-0.12636	0.0273004	3.68312e-06	-0.115209	0.0257102	7.42673e-06
cg11036672	4	8476435	F	C4orf23	0.112655	0.0234997	1.64e-06	0.102561	0.0284525	0.000312612	0.103596	0.0255421	4.99479e-05	0.112559	0.0238271	2.31268e-06
cg16104584	1	9149734	F	SLC2A5	-0.164861	0.0344207	1.67e-06	-0.167951	0.0457682	0.000242941	-0.160168	0.0387157	3.51809e-05	-0.155196	0.0345342	6.99018e-06
cg08270630	22	50330655	R		-0.129695	0.027092	1.69e-06	-0.14192	0.0288158	8.43295e-07	-0.114905	0.0293576	9.07861e-05	-0.12593	0.0282467	8.26411e-06
cg12307314	5	142206724	F	ARHGAP26;ARHGAP26	-0.121888	0.0254676	1.7e-06	-0.119572	0.0363177	0.000993371	-0.114716	0.0275912	3.21454e-05	-0.115607	0.0257609	7.20015e-06
cg12686055	12	45628262	F	ANO6;ANO6;ANO6	-0.111758	0.0233549	1.71e-06	-0.132632	0.0286232	3.59129e-06	-0.10546	0.0254948	3.52589e-05	-0.108668	0.0236865	4.47988e-06
cg20188739	8	67834756	R	SNORD87;SNHG6	-0.125429	0.0262185	1.72e-06	-0.119035	0.0324107	0.000239997	-0.101817	0.0257542	7.70412e-05	-0.116124	0.0240705	1.40477e-06
cg03652339	10	112258641	R	DUSP5	-0.108693	0.0227241	1.73e-06	-0.104244	0.027407	0.00014263	-0.098457	0.0247501	6.94835e-05	-0.104219	0.0231368	6.6541e-06
cg10835286	2	66657913	R		-0.107686	0.022523	1.74e-06	-0.122695	0.0269521	5.30518e-06	-0.0959336	0.0246138	9.71696e-05	-0.101319	0.0227601	8.52306e-06
cg25424279	11	65683543	F		-0.144555	0.0302573	1.77e-06	-0.179818	0.0283096	2.12747e-10	-0.149699	0.034895	1.78686e-05	-0.141118	0.0314504	7.22363e-06
cg00116430	1	94188268	F		-0.105527	0.0221029	1.8e-06	-0.118539	0.0267937	9.68334e-06	-0.096497	0.0242544	6.93396e-05	-0.103328	0.0225249	4.49115e-06
cg25109663	3	114102785	F	ZBTB20;ZBTB20;ZBTB20;ZBTB20;ZBTB20;ZBTB20;ZBTB20	-0.10992	0.023024	1.8e-06	-0.106399	0.0287104	0.000210617	-0.0928835	0.0245284	0.000152615	-0.103761	0.0228048	5.3653e-06
cg02088996	7	41817771	R	LOC285954	-0.159101	0.0333368	1.82e-06	-0.168913	0.0456361	0.000214494	-0.151081	0.036988	4.4152e-05	-0.149922	0.0326223	4.31312e-06
cg14414943	1	111770718	F	CHI3L2;CHI3L2	0.131561	0.0275773	1.84e-06	0.11395	0.0317377	0.00033023	0.115918	0.0281	3.70428e-05	0.129701	0.0295386	1.12875e-05
cg08101174	10	104196541	R		-0.110278	0.023127	1.86e-06	-0.107844	0.0315211	0.00062318	-0.113113	0.0276569	4.31638e-05	-0.11268	0.0242395	3.34177e-06
cg23038277	1	226833134	R	ITPKB	0.111449	0.0233942	1.9e-06	0.120584	0.0285509	2.40571e-05	0.109611	0.0253297	1.50904e-05	0.106013	0.0238508	8.79557e-06
cg27083040	5	148810061	R	MIR145;LOC728264	-0.126678	0.0265906	1.9e-06	-0.128099	0.0373286	0.000599906	-0.125874	0.0326399	0.000115045	-0.127746	0.0290735	1.11341e-05
cg00566320	1	32172204	F		-0.14153	0.0297217	1.92e-06	-0.165816	0.0332978	6.36514e-07	-0.121138	0.0251517	1.46256e-06	-0.121098	0.0233975	2.2709e-07
cg08913523	8	126649807	F		-0.184937	0.0388466	1.93e-06	-0.202956	0.0489213	3.34491e-05	-0.186165	0.0458628	4.92469e-05	-0.184074	0.0410215	7.21428e-06
cg01408486	5	139027024	F	CXXC5	-0.139621	0.0293483	1.96e-06	-0.156373	0.0366254	1.95896e-05	-0.152522	0.0307822	7.23715e-07	-0.143274	0.0321333	8.24447e-06
cg03603381	15	38857474	F	RASGRP1;RASGRP1	-0.106647	0.022423	1.97e-06	-0.120965	0.0267016	5.89174e-06	-0.105361	0.0242752	1.42311e-05	-0.102841	0.022939	7.35109e-06
cg07643930	16	2060265	R	ZNF598	-0.165342	0.0347939	2.01e-06	-0.177466	0.0427612	3.32235e-05	-0.15599	0.0405019	0.000117436	-0.162235	0.036837	1.06211e-05
cg06442294	19	18404194	R		-0.172913	0.0364089	2.04e-06	-0.174309	0.0457669	0.000139738	-0.144867	0.0367206	7.97626e-05	-0.159995	0.0352458	5.64156e-06
cg03766174	16	81547907	F	CMIP;CMIP	-0.136697	0.0287872	2.05e-06	-0.137924	0.0409363	0.000753782	-0.135542	0.0322833	2.68682e-05	-0.131536	0.0285097	3.95505e-06
cg22501942	1	11798278	F	AGTRAP;AGTRAP;AGTRAP;AGTRAP;AGTRAP	-0.142538	0.0300216	2.06e-06	-0.135378	0.0431424	0.00170139	-0.139753	0.0364836	0.00012785	-0.139383	0.0325678	1.87065e-05
cg24195878	19	18221573	F	MAST3	-0.105085	0.0221481	2.09e-06	-0.0906268	0.0270029	0.000790253	-0.107948	0.0241863	8.07529e-06	-0.110466	0.0225594	9.74698e-07
cg01713950	1	17766995	F	RCC2	-0.105111	0.0221698	2.12e-06	-0.127117	0.026838	2.17488e-06	-0.0944954	0.0240743	8.66724e-05	-0.101153	0.0225699	7.40248e-06
cg11263420	19	50019310	F	FCGRT;FCGRT	-0.139347	0.0293888	2.12e-06	-0.172455	0.0352848	1.02116e-06	-0.146619	0.0364788	5.83707e-05	-0.141714	0.032313	1.15638e-05
cg08471846	19	799621	R	PTBP1;PTBP1;PTBP1;PTBP1	-0.106966	0.0225766	2.16e-06	-0.11052	0.0276094	6.25492e-05	-0.0903281	0.0248886	0.000284202	-0.104405	0.0229695	5.48445e-06
cg11341610	19	13050931	R	CALR	-0.167348	0.0353433	2.19e-06	-0.168891	0.0440206	0.000124734	-0.150895	0.0399686	0.000159799	-0.161559	0.0370772	1.31631e-05
cg14480266	11	23134523	F		-0.109138	0.023053	2.2e-06	-0.101798	0.028233	0.000311403	-0.0912771	0.0249438	0.000252898	-0.106573	0.0233961	5.23431e-06
cg01599633	17	65372452	R	PITPNC1;PITPNC1	-0.123456	0.0260805	2.21e-06	-0.147378	0.030468	1.31722e-06	-0.13193	0.0312937	2.48835e-05	-0.123776	0.0279456	9.46024e-06
cg13270625	18	21452819	F	LAMA3;LAMA3;LAMA3;LAMA3	0.208589	0.0440692	2.21e-06	0.214547	0.0592974	0.000296703	0.182072	0.0458399	7.13011e-05	0.1901	0.0421153	6.36779e-06
cg22810489	19	45927585	F	ERCC1;ERCC1;ERCC1	-0.159524	0.0337256	2.24e-06	-0.169732	0.0456517	0.000200831	-0.137157	0.0305567	7.16896e-06	-0.142824	0.0270004	1.22511e-07
cg27383859	3	122830175	F	PDIA5;PDIA5	0.118835	0.0251212	2.24e-06	0.114335	0.033715	0.000695848	0.113861	0.0297871	0.000132117	0.117829	0.0269349	1.21667e-05
cg17434062	1	17312704	R	ATP13A2;ATP13A2;ATP13A2	-0.107107	0.0226457	2.25e-06	-0.11756	0.0265017	9.16705e-06	-0.102132	0.0274279	0.000196366	-0.107677	0.0245252	1.13118e-05
cg21640432	19	35939561	F	FFAR2	-0.138216	0.0292289	2.26e-06	-0.149157	0.0363204	4.01366e-05	-0.141515	0.0305831	3.70577e-06	-0.137827	0.0296434	3.32745e-06
cg01437204	1	202130344	F	PTPN7;PTPN7	-0.159907	0.0338346	2.29e-06	-0.183982	0.0434139	2.25655e-05	-0.165544	0.0377849	1.1801e-05	-0.152471	0.034667	1.09178e-05
cg15812586	7	139953117	R		-0.160186	0.0338972	2.29e-06	-0.159957	0.0460064	0.000507372	-0.134285	0.0284678	2.39241e-06	-0.143211	0.0267364	8.49005e-08
cg02734505	12	54763081	R	ZNF385A;ZNF385A;ZNF385A	-0.106185	0.0224711	2.3e-06	-0.128071	0.0273184	2.75794e-06	-0.0987331	0.0264711	0.000191594	-0.103303	0.0233657	9.81943e-06
cg24708145	5	134780343	R	C5orf20;C5orf20	0.125317	0.0265332	2.32e-06	0.134407	0.0347153	0.000108082	0.136223	0.0312897	1.33911e-05	0.128602	0.0286305	7.06277e-06
cg18608055	19	1130866	R	SBNO2;SBNO2	-0.159249	0.0337248	2.34e-06	-0.1405	0.0406452	0.000546742	-0.157621	0.0331915	2.04591e-06	-0.169895	0.0330049	2.63874e-07
cg18625627	14	81426015	F	TSHR;TSHR;TSHR	0.114811	0.0243271	2.36e-06	0.121455	0.0295001	3.83674e-05	0.107672	0.0260028	3.46106e-05	0.109101	0.0246904	9.92634e-06
cg16392942	16	89909677	R	SPIRE2	-0.135499	0.0287293	2.4e-06	-0.134427	0.0370987	0.000290639	-0.144955	0.031338	3.73619e-06	-0.135339	0.0318052	2.0883e-05
cg03832522	2	218898668	F		-0.110303	0.02339	2.41e-06	-0.129843	0.0277814	2.95763e-06	-0.107903	0.0272866	7.67124e-05	-0.110056	0.0245631	7.44515e-06
cg00711496	19	50191497	R	C19orf76;PRMT1;PRMT1;PRMT1	-0.101249	0.0215031	2.49e-06	-0.0964476	0.0262953	0.000244583	-0.0870545	0.0237107	0.000241109	-0.101693	0.0218939	3.40396e-06
cg23691006	17	1510666	F	SLC43A2	-0.164108	0.0348511	2.49e-06	-0.185698	0.0443146	2.78417e-05	-0.15295	0.0384339	6.90446e-05	-0.151814	0.0331479	4.65205e-06
cg01644741	20	47896888	R	MIR1259;SNORD12B;C20orf199;C20orf199;SNORD12;C20orf199	-0.114349	0.0242948	2.52e-06	-0.115751	0.0324058	0.000354355	-0.103476	0.0274627	0.000164637	-0.110748	0.0249146	8.78455e-06
cg05492306	19	45927594	F	ERCC1;ERCC1;ERCC1	-0.179776	0.0382004	2.52e-06	-0.182286	0.0533244	0.000629824	-0.165	0.0411965	6.19686e-05	-0.166327	0.0357005	3.17847e-06
cg15681239	3	38080203	R	DLEC1;DLEC1	-0.129489	0.0275256	2.55e-06	-0.154197	0.0316431	1.0991e-06	-0.143553	0.0306659	2.85221e-06	-0.131223	0.029488	8.58499e-06
cg22607339	1	43803159	F	MPL	-0.113878	0.0242173	2.57e-06	-0.122563	0.0294525	3.1635e-05	-0.110583	0.0260538	2.19167e-05	-0.112684	0.0245209	4.31868e-06
cg00832457	12	32287236	R	BICD1;BICD1	-0.138756	0.029523	2.6e-06	-0.164251	0.0358596	4.64102e-06	-0.148812	0.0352953	2.48458e-05	-0.13938	0.0314759	9.50506e-06
cg01979157	1	2161013	F	SKI	-0.124312	0.0264753	2.66e-06	-0.128676	0.0314622	4.31667e-05	-0.112865	0.0298965	0.000159879	-0.122459	0.0279973	1.22002e-05
cg03143849	11	2904951	R	CDKN1C;CDKN1C;CDKN1C	-0.126553	0.0269543	2.66e-06	-0.100655	0.0313441	0.00132146	-0.128443	0.0266046	1.38014e-06	-0.135457	0.0252587	8.195e-08
cg18661379	10	104393081	F	SUFU	-0.156121	0.0332576	2.68e-06	-0.160601	0.042492	0.000157113	-0.138084	0.0357458	0.000112031	-0.147435	0.0333432	9.7913e-06
cg16024530	11	128673534	R	FLI1;FLI1	-0.189592	0.0404233	2.73e-06	-0.186341	0.0550164	0.000706592	-0.192698	0.0480277	6.01491e-05	-0.189538	0.0431101	1.09959e-05
cg23648810	10	30337992	F	KIAA1462	0.108581	0.0231553	2.74e-06	0.0979417	0.0308615	0.00150569	0.0970754	0.0262563	0.000217971	0.105097	0.0241003	1.29574e-05
cg11885433	17	47633686	R		-0.107976	0.0230376	2.77e-06	-0.107018	0.0295427	0.000291785	-0.10513	0.0241709	1.36473e-05	-0.0998456	0.0228865	1.28505e-05
cg13158272	14	74257174	R		-0.153809	0.0328141	2.77e-06	-0.171284	0.0407545	2.636e-05	-0.155185	0.0395921	8.8699e-05	-0.154342	0.0348757	9.62241e-06
cg19267254	1	15828075	R	CASP9;CASP9	-0.109391	0.0233433	2.78e-06	-0.106321	0.0321569	0.000945281	-0.104552	0.0280361	0.000192083	-0.106286	0.024071	1.00769e-05
cg14219900	1	156119542	R		0.103456	0.0220824	2.8e-06	0.0888576	0.0267482	0.000893745	0.0856738	0.0240807	0.000374002	0.0988485	0.022557	1.1751e-05
cg00871610	21	37093012	R	MIR802	-0.113699	0.0242742	2.81e-06	-0.101123	0.0310627	0.00113212	-0.103402	0.0264798	9.42436e-05	-0.108307	0.0237237	4.98681e-06
cg13636952	7	142447956	F		0.124508	0.0265795	2.81e-06	0.127219	0.036008	0.000410751	0.123605	0.0323548	0.000133291	0.121234	0.0281596	1.66807e-05
cg03594078	8	22131675	F	PIWIL2;PIWIL2	-0.169562	0.0362221	2.85e-06	-0.179659	0.0444686	5.34226e-05	-0.179254	0.0386562	3.53283e-06	-0.164309	0.0378055	1.38537e-05
cg16554164	1	32410678	R		-0.107047	0.0229087	2.97e-06	-0.115505	0.0282182	4.25296e-05	-0.0955672	0.0250514	0.000136273	-0.100909	0.0233097	1.49765e-05
cg27209729	11	64428925	F	NRXN2;NRXN2	-0.111526	0.0238698	2.98e-06	-0.122299	0.0294008	3.18642e-05	-0.106809	0.0257955	3.46377e-05	-0.110501	0.0240703	4.41591e-06
cg01542384	3	50284305	F	GNAI2;GNAI2	-0.111515	0.023883	3.02e-06	-0.0814337	0.0289258	0.0048737	-0.109511	0.0257877	2.17002e-05	-0.109865	0.0240949	5.1235e-06
cg18463607	4	56718320	F	EXOC1;EXOC1;EXOC1	0.13195	0.0282641	3.03e-06	0.149687	0.0346514	1.56177e-05	0.12897	0.0295416	1.26703e-05	0.127465	0.0287172	9.05412e-06
cg06974662	1	8277080	F		-0.118276	0.025336	3.04e-06	-0.143181	0.0283078	4.2365e-07	-0.126183	0.0275969	4.82244e-06	-0.115202	0.0267276	1.63091e-05
cg17820878	1	27440463	R	SLC9A1	0.124356	0.0266446	3.05e-06	0.130713	0.0317681	3.87829e-05	0.103105	0.0283359	0.000274056	0.116365	0.0269853	1.61673e-05
cg05927789	2	47171414	R	TTC7A	0.114513	0.0245554	3.11e-06	0.108573	0.0295511	0.00023871	0.109231	0.0262259	3.11325e-05	0.110948	0.0249698	8.86005e-06
cg18157896	20	2795593	F	C20orf141;LOC100288797	-0.110197	0.023638	3.13e-06	-0.124256	0.0286682	1.46239e-05	-0.105857	0.0257735	4.00494e-05	-0.109367	0.0240475	5.41652e-06
cg03055520	11	121460793	F	SORL1	-0.135482	0.0290627	3.14e-06	-0.132037	0.0407142	0.00118273	-0.123009	0.030688	6.11337e-05	-0.130584	0.0289569	6.49528e-06
cg26954174	16	50730813	R	NOD2	-0.144705	0.0310602	3.18e-06	-0.130845	0.0394461	0.000909711	-0.1276	0.0344248	0.000210036	-0.141468	0.0328912	1.69962e-05
cg19869035	7	2653955	R	IQCE;IQCE	-0.137519	0.0295277	3.2e-06	-0.118191	0.039988	0.0031199	-0.134669	0.0364746	0.000222383	-0.136989	0.0324034	2.36184e-05
cg02656560	17	19967600	F		-0.178441	0.0383211	3.22e-06	-0.189165	0.052624	0.000324833	-0.171381	0.042805	6.23447e-05	-0.166628	0.0376602	9.66598e-06
cg24057710	11	126311095	F	KIRREL3;KIRREL3	-0.112275	0.0241134	3.22e-06	-0.117874	0.0287491	4.12994e-05	-0.107217	0.0255029	2.62113e-05	-0.112336	0.024439	4.29419e-06
cg22434506	12	6657818	F	IFFO1;IFFO1;IFFO1	0.110612	0.0237618	3.24e-06	0.111786	0.027811	5.83293e-05	0.104265	0.0250875	3.23816e-05	0.10836	0.024201	7.55245e-06
cg09349128	22	50327986	R		-0.134534	0.0289086	3.26e-06	-0.132113	0.0374993	0.000426582	-0.139922	0.0347426	5.64024e-05	-0.133462	0.0308897	1.55607e-05
cg27050612	17	46133198	F	NFE2L1	-0.175204	0.0376488	3.26e-06	-0.168586	0.0510116	0.000950234	-0.175575	0.0454153	0.000110644	-0.174081	0.0401955	1.48527e-05
cg26768584	3	18480242	R	SATB1;SATB1	0.152781	0.0328354	3.27e-06	0.17501	0.0393823	8.83525e-06	0.137729	0.0340146	5.14144e-05	0.138237	0.0301374	4.49893e-06
cg25371036	11	94500749	R	AMOTL1	-0.137072	0.0294617	3.28e-06	-0.16087	0.0363549	9.64458e-06	-0.145831	0.0354915	3.97569e-05	-0.138712	0.0313504	9.66366e-06
cg11881599	12	92814084	R	CLLU1OS;CLLU1;CLLU1	0.109872	0.0236373	3.35e-06	0.104844	0.0281387	0.000194549	0.105298	0.0251556	2.84092e-05	0.10184	0.0240273	2.25002e-05
cg12305431	7	27157855	R	HOXA3;HOXA3	0.122423	0.026343	3.36e-06	0.123088	0.0347604	0.000398558	0.130963	0.0287548	5.25201e-06	0.129688	0.0256944	4.47981e-07
cg07626482	19	47289503	F	SLC1A5;SLC1A5;SLC1A5	-0.176952	0.038093	3.4e-06	-0.179585	0.0460434	9.60556e-05	-0.162868	0.0429588	0.000149884	-0.174292	0.0399692	1.29665e-05
cg08233235	19	55898727	R	RPL28;RPL28;RPL28;RPL28	-0.108201	0.0232997	3.42e-06	-0.0962312	0.0283228	0.000679646	-0.0887263	0.0253481	0.000464709	-0.105166	0.0237516	9.52228e-06
cg27073066	19	2169160	R	DOT1L	-0.15457	0.0332878	3.43e-06	-0.146337	0.0448278	0.00109682	-0.131267	0.0330862	7.26547e-05	-0.144379	0.031471	4.482e-06
cg12474798	10	64565772	R	ADO;ADO	-0.115999	0.0249917	3.46e-06	-0.111615	0.0326912	0.000639642	-0.106487	0.0291559	0.000259866	-0.114018	0.0267024	1.95527e-05
cg18524934	2	97164073	F	NEURL3	-0.102928	0.0221776	3.47e-06	-0.136405	0.0264564	2.52485e-07	-0.105627	0.023857	9.53311e-06	-0.0972836	0.0225479	1.59937e-05
cg00252813	12	6642229	F	GAPDH	-0.167565	0.0361382	3.54e-06	-0.17159	0.0444285	0.000112392	-0.140655	0.0359833	9.2715e-05	-0.155409	0.0346428	7.25638e-06
cg03242028	9	35754421	R	MSMP	-0.103643	0.0223518	3.54e-06	-0.100051	0.0268692	0.000196363	-0.0933578	0.0242121	0.000115335	-0.102367	0.0227056	6.5308e-06
cg23664926	11	44642868	R		-0.119542	0.0257819	3.54e-06	-0.143438	0.026537	6.47283e-08	-0.114854	0.0300821	0.000134528	-0.113303	0.0262727	1.61375e-05
cg06688733	5	42813842	R		0.110714	0.0238807	3.55e-06	0.0924318	0.0289436	0.00140551	0.0954364	0.025634	0.000196839	0.114029	0.0241282	2.29022e-06
cg18865207	1	160765919	R	LY9;LY9	0.144202	0.0311094	3.56e-06	0.162568	0.0419264	0.000105548	0.144729	0.0365017	7.33981e-05	0.140994	0.0326486	1.57076e-05
cg20664247	1	2345475	R	PEX10;PEX10	-0.110052	0.0237412	3.56e-06	-0.134313	0.0296298	5.81438e-06	-0.104356	0.0259664	5.8476e-05	-0.103513	0.0241263	1.78306e-05
cg00371134	1	77912654	F	AK5;AK5	0.10951	0.0236351	3.6e-06	0.11166	0.0281434	7.26188e-05	0.109935	0.0253803	1.48101e-05	0.111508	0.0240655	3.59489e-06
cg08755130	6	29705878	F	LOC285830;LOC285830	-0.156542	0.0337979	3.63e-06	-0.166164	0.0373449	8.60962e-06	-0.135596	0.036735	0.000223213	-0.146959	0.034313	1.84473e-05
cg07195577	17	27052828	R	TLCD1;TLCD1	-0.129261	0.0279165	3.65e-06	-0.147862	0.0330415	7.63972e-06	-0.124763	0.0323259	0.000113611	-0.122411	0.0283489	1.57424e-05
cg22304262	19	47287778	F	SLC1A5;SLC1A5;SLC1A5	-0.17203	0.0371614	3.67e-06	-0.187914	0.0457611	4.01829e-05	-0.161467	0.0436112	0.000213549	-0.164508	0.0385211	1.94947e-05
cg21245652	2	95691051	F	MAL;MAL;MAL;MAL	-0.107155	0.0231546	3.7e-06	-0.0900316	0.0280977	0.00135426	-0.110793	0.0249738	9.14882e-06	-0.113542	0.0233956	1.21519e-06
cg26565544	7	101361527	R		-0.145077	0.0313767	3.77e-06	-0.12201	0.0363369	0.000785844	-0.15327	0.0357163	1.7762e-05	-0.15007	0.0324184	3.67123e-06
cg14494596	3	48542040	F	SHISA5	-0.114428	0.0247558	3.8e-06	-0.107939	0.0312932	0.000562116	-0.111279	0.0275061	5.21852e-05	-0.113967	0.0250379	5.31975e-06
cg01355392	20	62679255	R	SOX18	-0.0986715	0.0213519	3.82e-06	-0.111989	0.0257275	1.34342e-05	-0.0942202	0.0234819	6.00899e-05	-0.0979459	0.0217929	6.9767e-06
cg08319238	19	45312525	F	BCAM;BCAM	-0.114305	0.0247405	3.83e-06	-0.120959	0.0303444	6.71361e-05	-0.123575	0.0263862	2.82245e-06	-0.115578	0.0249551	3.63139e-06
cg20180364	10	94448532	R	HHEX	-0.13823	0.0299184	3.83e-06	-0.129157	0.0424567	0.00234942	-0.133959	0.0361856	0.000213912	-0.138105	0.0329879	2.8326e-05
cg18101140	11	67142001	R	LOC100130987;CLCF1;CLCF1	-0.132422	0.0286708	3.86e-06	-0.13992	0.0354864	8.04976e-05	-0.143591	0.030323	2.18627e-06	-0.135757	0.0291039	3.09249e-06
cg21193011	3	12918015	F		-0.110659	0.023958	3.86e-06	-0.102573	0.0289915	0.000403108	-0.106987	0.0252498	2.26409e-05	-0.109382	0.0242149	6.26751e-06
cg20329047	8	145514383	R	BOP1;HSF1	-0.103498	0.0224107	3.87e-06	-0.10711	0.0272938	8.6968e-05	-0.0807705	0.0245066	0.000981191	-0.0985623	0.022893	1.66731e-05
cg04742397	14	95986554	F		-0.10961	0.0237401	3.89e-06	-0.111237	0.0293608	0.000151483	-0.0995558	0.0256699	0.000105187	-0.107821	0.0238935	6.40469e-06
cg05944840	16	89401621	R	ANKRD11	-0.125619	0.0272216	3.94e-06	-0.130285	0.0332381	8.86446e-05	-0.131935	0.0286166	4.01834e-06	-0.125349	0.0276388	5.75349e-06
cg16594502	15	40339900	R		-0.163701	0.0354935	3.99e-06	-0.175873	0.0486589	0.000301043	-0.164813	0.0420033	8.71537e-05	-0.158788	0.036966	1.7429e-05
cg06357748	12	1025529	F	RAD52	0.119296	0.0258732	4.01e-06	0.103307	0.0317049	0.00112052	0.124813	0.0292645	1.99911e-05	0.126287	0.025966	1.15289e-06
cg02942766	2	42328937	R		-0.0968787	0.0210164	4.03e-06	-0.0822932	0.0253715	0.00118061	-0.0952161	0.0227546	2.85828e-05	-0.0948998	0.0212119	7.68107e-06
cg23960707	17	56083289	R	SFRS1;SFRS1	-0.105549	0.0228977	4.03e-06	-0.0997036	0.0279827	0.000366573	-0.089813	0.0250364	0.000334121	-0.104148	0.023931	1.34904e-05
cg17468563	1	12654900	F	DHRS3	-0.108207	0.0234804	4.06e-06	-0.118235	0.0300124	8.1643e-05	-0.110294	0.0249499	9.84159e-06	-0.101754	0.0234829	1.47018e-05
cg17144149	17	46656572	F	HOXB4	-0.127347	0.027638	4.07e-06	-0.144669	0.0318858	5.70313e-06	-0.149137	0.025776	7.21378e-09	-0.133144	0.0279757	1.9429e-06
cg24807850	1	3165391	R	PRDM16;PRDM16	-0.131182	0.0284699	4.07e-06	-0.150744	0.0349719	1.62945e-05	-0.121247	0.0313081	0.000107631	-0.119217	0.0273195	1.27824e-05
cg24199006	10	106089203	R	ITPRIP	-0.144917	0.0314579	4.09e-06	-0.153772	0.0408596	0.000167612	-0.149271	0.035226	2.25991e-05	-0.14071	0.032665	1.6498e-05
cg23229770	2	129491004	R		-0.170891	0.0371049	4.11e-06	-0.182074	0.0487427	0.000187408	-0.161821	0.0405231	6.51602e-05	-0.157988	0.0361232	1.22224e-05
cg08324925	5	131409159	F	CSF2	-0.132543	0.0287799	4.12e-06	-0.134574	0.0388013	0.000523803	-0.126227	0.0337438	0.000183483	-0.12644	0.029773	2.16858e-05
cg03367679	17	38183553	R	MED24;MED24;SNORD124	-0.101879	0.0221243	4.13e-06	-0.10863	0.0265231	4.20957e-05	-0.110127	0.0240157	4.52624e-06	-0.099456	0.0223866	8.88547e-06
cg20759281	12	21796914	R	LDHB	-0.126535	0.0274782	4.13e-06	-0.127939	0.0378753	0.000730421	-0.123369	0.0328874	0.000175957	-0.125827	0.0296143	2.1487e-05
cg10051935	19	58740549	R	ZNF544	-0.0973636	0.0211493	4.15e-06	-0.117512	0.0251295	2.92164e-06	-0.0962242	0.023129	3.17784e-05	-0.0943977	0.0214906	1.12053e-05
cg17516330	15	74494781	R	STRA6;STRA6;STRA6;STRA6;STRA6	-0.0987291	0.0214603	4.21e-06	-0.1135	0.0256429	9.59286e-06	-0.0967275	0.0230034	2.61166e-05	-0.0974165	0.0218251	8.06276e-06
cg19419291	5	95295965	R	ELL2	-0.12994	0.0282447	4.21e-06	-0.138044	0.0375368	0.000235481	-0.110551	0.0235173	2.59093e-06	-0.112092	0.0220272	3.6034e-07
cg20752878	17	7080538	F	ASGR1	-0.106878	0.0232317	4.21e-06	-0.0881019	0.0278318	0.00154807	-0.107686	0.0250677	1.74081e-05	-0.108593	0.0236138	4.25102e-06
cg23014759	1	147059047	F	BCL9	0.138428	0.0300928	4.22e-06	0.152854	0.035078	1.31538e-05	0.122254	0.0309782	7.93165e-05	0.127982	0.0277864	4.10693e-06
cg22544881	7	130712346	R	FLJ43663;FLJ43663	-0.162704	0.0353831	4.26e-06	-0.185961	0.0445909	3.04092e-05	-0.153775	0.0391557	8.59154e-05	-0.152657	0.0347998	1.1507e-05
cg00232500	9	14910689	R	FREM1	-0.10623	0.0231075	4.28e-06	-0.121667	0.0289844	2.69683e-05	-0.108794	0.0256898	2.2864e-05	-0.102399	0.0238212	1.7184e-05
cg00548911	17	33788026	R		-0.103703	0.0225563	4.28e-06	-0.0966663	0.0272063	0.000380733	-0.109646	0.0249892	1.14532e-05	-0.105478	0.0229215	4.19072e-06
cg22650271	22	39760165	F	SYNGR1;SYNGR1;SYNGR1	-0.111074	0.024167	4.3e-06	-0.125478	0.0302982	3.45143e-05	-0.100746	0.0251102	6.01673e-05	-0.103799	0.0235698	1.06322e-05
cg07676709	17	46673442	F	LOC404266;LOC404266;LOC404266;LOC404266;HOXB6;LOC404266	-0.104488	0.0227454	4.35e-06	-0.141062	0.0276241	3.28191e-07	-0.127935	0.0248629	2.66611e-07	-0.107813	0.0231209	3.11648e-06
cg16411857	16	57023191	R	NLRC5	-0.125811	0.0273993	4.4e-06	-0.101058	0.0314203	0.00129844	-0.111595	0.0300973	0.000209056	-0.125391	0.0291699	1.71839e-05
cg03329539	2	233283329	F		-0.129214	0.0281511	4.43e-06	-0.168185	0.0281179	2.21213e-09	-0.13579	0.0329341	3.73854e-05	-0.126627	0.0295977	1.88347e-05
cg13657200	9	117266029	R	DFNB31;DFNB31	-0.112527	0.0245273	4.48e-06	-0.105355	0.0305393	0.000560924	-0.107757	0.0269819	6.5059e-05	-0.112617	0.0250059	6.68107e-06
cg25821168	1	32281703	R	SPOCD1	-0.104369	0.0227492	4.48e-06	-0.100513	0.0275523	0.000264231	-0.10394	0.0248614	2.90514e-05	-0.10363	0.0231095	7.31605e-06
cg27514333	15	66996626	R	SMAD6;SMAD6	-0.104843	0.0228602	4.51e-06	-0.119152	0.0275141	1.48709e-05	-0.101166	0.0248339	4.62704e-05	-0.102945	0.0231399	8.6357e-06
cg22178392	5	150459690	R	TNIP1	-0.1046	0.0228096	4.52e-06	-0.106378	0.028041	0.000148447	-0.0893063	0.0247522	0.000308553	-0.101418	0.0230396	1.07299e-05
cg00103778	20	30196041	F		-0.10481	0.0228562	4.53e-06	-0.0942687	0.0302578	0.00183621	-0.104811	0.0263945	7.1587e-05	-0.109117	0.0233258	2.89749e-06
cg18029933	19	55824565	F	TMEM150B	0.108162	0.0235992	4.58e-06	0.122384	0.0281181	1.34586e-05	0.115644	0.0255021	5.76902e-06	0.107567	0.0240416	7.67037e-06
cg08149865	8	21914600	R	EPB49;EPB49;EPB49;EPB49	-0.141405	0.0308636	4.61e-06	-0.164155	0.0376022	1.26788e-05	-0.147514	0.0369059	6.41435e-05	-0.142238	0.0328692	1.50883e-05
cg15034393	3	152856773	R		-0.132213	0.0288613	4.63e-06	-0.126885	0.0361308	0.000445041	-0.13196	0.033341	7.56138e-05	-0.12671	0.0295984	1.86076e-05
cg05308819	1	155959156	R		-0.113279	0.0247389	4.67e-06	-0.127845	0.0326687	9.10113e-05	-0.118801	0.0298623	6.9408e-05	-0.115772	0.0263102	1.08118e-05
cg09465703	16	733842	R	JMJD8	-0.101102	0.0220789	4.67e-06	-0.109093	0.0293276	0.000199382	-0.0931874	0.0241135	0.0001113	-0.0944965	0.0222916	2.24421e-05
cg08202743	11	34182570	F	ABTB2	0.106864	0.0233482	4.72e-06	0.111101	0.0294885	0.000164835	0.102575	0.0267642	0.000126834	0.104857	0.0237458	1.00624e-05
cg09212407	19	13987800	F	NANOS3	-0.10749	0.0235061	4.81e-06	-0.130036	0.0280384	3.5216e-06	-0.108905	0.0252439	1.60246e-05	-0.105719	0.0238795	9.54741e-06
cg16173847	18	77565614	R		0.110479	0.0241664	4.84e-06	0.1061	0.0316237	0.000793442	0.105859	0.0276663	0.000130094	0.110153	0.0247104	8.28191e-06
cg16997203	11	44972679	F	TP53I11;TP53I11	-0.0977294	0.0213769	4.84e-06	-0.0966284	0.0254026	0.000142453	-0.097145	0.0230963	2.59835e-05	-0.0945237	0.0217416	1.37638e-05
cg27470213	17	76967695	R	LGALS3BP	-0.101836	0.0222796	4.86e-06	-0.109872	0.0270008	4.7174e-05	-0.106308	0.0247229	1.70817e-05	-0.0988868	0.0226589	1.27618e-05
cg02623114	8	145015122	R	PLEC1;PLEC1;PLEC1;PLEC1;PLEC1;PLEC1;PLEC1;PLEC1	-0.111732	0.0244571	4.91e-06	-0.121631	0.0298596	4.63267e-05	-0.112391	0.0259997	1.54072e-05	-0.109875	0.0246778	8.49275e-06
cg18923740	1	19971790	R	NBL1;NBL1	-0.102463	0.0224361	4.95e-06	-0.0949891	0.0269464	0.000423297	-0.110924	0.0245508	6.23851e-06	-0.107406	0.0228709	2.65043e-06
cg14931776	6	31238803	F	HLA-C	-0.0974216	0.0213349	4.96e-06	-0.0910451	0.0255643	0.000368855	-0.103224	0.0232736	9.19704e-06	-0.099308	0.0217356	4.90267e-06
cg13947653	9	136343843	R	SLC2A6;SLC2A6	-0.107393	0.0235214	4.98e-06	-0.118797	0.028359	2.80126e-05	-0.100221	0.0256575	9.37985e-05	-0.105967	0.0238731	9.04704e-06
cg07092212	11	46382544	R	DGKZ;DGKZ;DGKZ;DGKZ	-0.225169	0.0493278	5e-06	-0.236879	0.0573565	3.62847e-05	-0.188037	0.0498623	0.000162515	-0.202958	0.0474909	1.92319e-05
cg10884953	19	2579745	F	GNG7	-0.171129	0.0374874	5e-06	-0.168353	0.0475191	0.00039582	-0.163639	0.0413819	7.67358e-05	-0.176228	0.0396675	8.88656e-06
cg08507178	22	50357265	F	PIM3	-0.150683	0.0330229	5.04e-06	-0.155784	0.0420745	0.000213428	-0.124619	0.0305894	4.62252e-05	-0.133536	0.0285233	2.84577e-06
cg04484075	9	139159559	F		-0.126484	0.0277213	5.05e-06	-0.10886	0.0331134	0.00101089	-0.119366	0.0335751	0.000377687	-0.122567	0.0293989	3.05791e-05
cg15855924	13	111565111	R	ANKRD10	-0.101051	0.0221495	5.06e-06	-0.0940463	0.0268697	0.000465105	-0.102052	0.0241897	2.45591e-05	-0.0970585	0.0225172	1.62944e-05
cg26730763	16	28205389	R	XPO6	-0.137926	0.0302409	5.09e-06	-0.15713	0.0385293	4.53889e-05	-0.143765	0.0354368	4.9718e-05	-0.135216	0.0317849	2.09903e-05
cg14538537	12	6939048	F	LEPREL2	-0.103355	0.0226636	5.11e-06	-0.0954806	0.0273056	0.000470982	-0.0959987	0.0247297	0.000103635	-0.104963	0.0231126	5.58857e-06
cg16556677	11	2722401	R	KCNQ1OT1;KCNQ1;KCNQ1	-0.115184	0.0252627	5.13e-06	-0.14255	0.0284139	5.25028e-07	-0.116055	0.0306455	0.000152461	-0.116469	0.0271277	1.75993e-05
cg13188263	1	160517539	F	CD84	0.107396	0.023573	5.22e-06	0.0852801	0.0279013	0.00223944	0.098212	0.025094	9.08679e-05	0.111003	0.0239614	3.61118e-06
cg14051236	14	100029763	R	CCDC85C	-0.100585	0.0221044	5.35e-06	-0.0993232	0.0271954	0.000260002	-0.0856084	0.0244211	0.000455738	-0.0977098	0.0223629	1.24658e-05
cg00851028	1	234905772	F		0.107647	0.0236705	5.42e-06	0.0927806	0.0288733	0.00131186	0.105978	0.0257664	3.90466e-05	0.108178	0.0241196	7.28934e-06
cg00944421	16	68269483	F	ESRP2	-0.0960474	0.0211221	5.44e-06	-0.0956329	0.0283354	0.000738055	-0.0915787	0.0235613	0.00010156	-0.0908548	0.0215221	2.42716e-05
cg19478111	11	73359987	R	PLEKHB1;PLEKHB1;PLEKHB1;PLEKHB1;PLEKHB1;PLEKHB1	-0.100678	0.022142	5.44e-06	-0.0953707	0.0268533	0.000382977	-0.0972748	0.0244459	6.91524e-05	-0.0992418	0.0225868	1.11388e-05
cg13563634	6	32805684	F	TAP2;TAP2	-0.100526	0.0221134	5.47e-06	-0.106196	0.0280364	0.000152002	-0.0960725	0.0241693	7.0387e-05	-0.0936232	0.0225465	3.28941e-05
cg24140528	17	30158473	R		0.123943	0.0272675	5.48e-06	0.12455	0.034121	0.000261982	0.122124	0.0257385	2.08686e-06	0.115553	0.0244908	2.37916e-06
cg01649611	2	43521066	R	THADA;THADA	-0.162045	0.035686	5.6e-06	-0.166072	0.0429881	0.000111909	-0.140375	0.0387386	0.000290484	-0.152361	0.0361267	2.47139e-05
cg25150773	11	75308706	F	MAP6	-0.105604	0.0232676	5.66e-06	-0.107448	0.0282348	0.000141518	-0.103717	0.0250696	3.51619e-05	-0.110919	0.023607	2.6197e-06
cg00522231	2	9549277	R	ITGB1BP1;ITGB1BP1	0.111675	0.024621	5.74e-06	0.114555	0.032747	0.000468419	0.107871	0.0301369	0.000344424	0.108692	0.0262712	3.51397e-05
cg06264663	13	21563415	F	LATS2	0.112044	0.0247162	5.81e-06	0.0788522	0.0273038	0.00387751	0.0938226	0.0248175	0.000156515	0.106914	0.0251232	2.08502e-05
cg11832281	10	11211022	F	CUGBP2;CUGBP2;CUGBP2;CUGBP2	-0.143766	0.0317268	5.86e-06	-0.150542	0.0354998	2.2287e-05	-0.127405	0.0344961	0.00022135	-0.138345	0.0328742	2.57291e-05
cg05656486	1	161171383	R	NDUFS2;NDUFS2	-0.124893	0.0275674	5.89e-06	-0.116339	0.034484	0.000741632	-0.118871	0.0293323	5.06612e-05	-0.123172	0.0280272	1.10904e-05
cg14753356	6	30720108	R		-0.209282	0.0461963	5.89e-06	-0.240012	0.060711	7.7063e-05	-0.203062	0.0480767	2.40301e-05	-0.190034	0.0441265	1.65808e-05
cg24212517	17	42428168	R	GRN	-0.105933	0.0234004	5.98e-06	-0.121036	0.0283305	1.93477e-05	-0.108896	0.0253498	1.74132e-05	-0.103166	0.0236276	1.26349e-05
cg27269561	16	3072713	F	HCFC1R1;HCFC1R1;HCFC1R1;THOC6;THOC6	-0.108606	0.0239905	5.98e-06	-0.133176	0.029224	5.18721e-06	-0.106262	0.0259199	4.13849e-05	-0.108806	0.0242353	7.13662e-06
cg12394289	6	31856706	F	EHMT2;EHMT2	-0.12265	0.0270945	5.99e-06	-0.125949	0.0373196	0.000738511	-0.112751	0.0280637	5.87772e-05	-0.114611	0.024077	1.93412e-06
cg17171539	1	59398690	R		-0.141252	0.0312114	6.02e-06	-0.134154	0.0442015	0.00240494	-0.129835	0.0352381	0.000229139	-0.13511	0.0310938	1.39121e-05
cg23437216	12	49491879	R	LMBR1L	-0.1367	0.0302166	6.07e-06	-0.15354	0.0385099	6.6905e-05	-0.141259	0.0365156	0.000109526	-0.135481	0.0326746	3.37772e-05
cg05880248	10	48432664	R	GDF10	-0.12951	0.0286494	6.17e-06	-0.133826	0.0359069	0.000193745	-0.130175	0.0301092	1.53623e-05	-0.125617	0.0290856	1.56831e-05
cg12752647	10	73849106	F	SPOCK2;SPOCK2	0.121211	0.0268146	6.17e-06	0.121895	0.0364902	0.000836301	0.109556	0.0296809	0.000223254	0.113711	0.0263902	1.6411e-05
cg08248751	6	44043192	R		-0.120189	0.0265887	6.18e-06	-0.11582	0.0353644	0.0010565	-0.111012	0.031088	0.00035576	-0.114415	0.0273166	2.80843e-05
cg10828401	19	799190	F	PTBP1;PTBP1;PTBP1;PTBP1	-0.14088	0.0311753	6.21e-06	-0.137307	0.0392115	0.000462273	-0.116603	0.0289391	5.59557e-05	-0.130635	0.0283451	4.05146e-06
cg02297838	13	92002454	F	MIR19A;MIR17HG;MIR92A1;MIR17HG;MIR20A;MIR17;MIR19B1;MIR18A	-0.181621	0.0402132	6.29e-06	-0.173795	0.051558	0.00074933	-0.160487	0.0453184	0.00039812	-0.174026	0.0420734	3.53039e-05
cg14624207	11	68142198	F	LRP5	-0.123231	0.0272973	6.35e-06	-0.153149	0.0292893	1.70567e-07	-0.127267	0.0295913	1.70158e-05	-0.117944	0.027614	1.94454e-05
cg08122652	3	122281939	R	PARP9;PARP9;DTX3L;PARP9;PARP9;PARP9;PARP9	-0.100773	0.0223272	6.38e-06	-0.0928297	0.0264143	0.000440792	-0.0937508	0.0242694	0.000112037	-0.0991358	0.0228018	1.37568e-05
cg26189283	1	155109378	F	RAG1AP1;RAG1AP1;RAG1AP1	-0.103771	0.0229942	6.39e-06	-0.134657	0.0258664	1.93104e-07	-0.103144	0.0259536	7.06242e-05	-0.0981919	0.0226002	1.3945e-05
cg07195224	1	159047034	F	AIM2	-0.109677	0.0243052	6.41e-06	-0.116578	0.0295953	8.17959e-05	-0.11287	0.0263528	1.84352e-05	-0.109109	0.0245723	8.98211e-06
cg09726279	17	4457835	R	MYBBP1A;MYBBP1A	-0.120818	0.0267739	6.41e-06	-0.130342	0.0355617	0.000247116	-0.122548	0.0320872	0.000133875	-0.117664	0.0287114	4.16457e-05
cg27178772	6	89794756	F	PNRC1	0.104051	0.0230607	6.42e-06	0.110507	0.027718	6.69631e-05	0.106222	0.0252342	2.56021e-05	0.104952	0.0234651	7.72388e-06
cg01265860	21	36256316	F	RUNX1;RUNX1;RUNX1	-0.113364	0.0251336	6.47e-06	-0.128193	0.0310352	3.61889e-05	-0.113736	0.0279564	4.7355e-05	-0.110584	0.0254718	1.41567e-05
cg14442492	5	95296150	F	ELL2	-0.130215	0.0288762	6.5e-06	-0.134397	0.036302	0.000213732	-0.109131	0.0248272	1.10453e-05	-0.11777	0.0233473	4.55275e-07
cg09182678	22	50328711	F		-0.129472	0.0287143	6.51e-06	-0.139884	0.0387393	0.000305126	-0.129863	0.0336141	0.00011184	-0.124051	0.0295629	2.71459e-05
cg26276667	10	92916289	F		-0.108619	0.0240981	6.56e-06	-0.121599	0.0303623	6.2032e-05	-0.109249	0.0259091	2.47996e-05	-0.104571	0.0243684	1.77649e-05
cg17461214	1	241799063	R	CHML;OPN3	0.106658	0.0236659	6.58e-06	0.10689	0.0314575	0.000679	0.0917743	0.0254758	0.000315272	0.0982885	0.0241092	4.56603e-05
cg16231906	10	88575435	F	BMPR1A	0.101819	0.0225931	6.59e-06	0.0959828	0.0264073	0.000278295	0.0952655	0.0241477	7.9762e-05	0.0944735	0.0230629	4.19746e-05
cg09152259	2	128156114	R		-0.0983157	0.0218217	6.62e-06	-0.0911081	0.026182	0.000501783	-0.0837134	0.0238412	0.00044595	-0.0933468	0.0221898	2.59079e-05
cg02450064	17	40260053	F	DHX58	-0.0974508	0.0216393	6.69e-06	-0.116597	0.0259126	6.80714e-06	-0.106419	0.0236119	6.57468e-06	-0.10136	0.0219786	3.99272e-06
cg18433086	1	179199613	R	ABL2;ABL2;ABL2;ABL2;ABL2	-0.100161	0.0222542	6.77e-06	-0.106724	0.0268938	7.23698e-05	-0.0936637	0.024002	9.52714e-05	-0.103411	0.0225983	4.73791e-06
cg20094462	19	848071	R	PRTN3	-0.121153	0.0269218	6.79e-06	-0.110939	0.0357086	0.00189138	-0.12284	0.0285171	1.6504e-05	-0.125863	0.0273508	4.18855e-06
cg00339319	1	223899845	F	CAPN2;CAPN2	-0.103873	0.0230992	6.9e-06	-0.106787	0.0269497	7.41833e-05	-0.0877935	0.0241681	0.000280559	-0.101589	0.02436	3.0418e-05
cg10718809	11	64087106	R	PRDX5;PRDX5;PRDX5	-0.129582	0.0288174	6.9e-06	-0.125551	0.0398455	0.00162746	-0.13516	0.0343363	8.273e-05	-0.129885	0.0310524	2.88002e-05
cg19095000	1	11711141	R	FBXO2	-0.11619	0.0258407	6.91e-06	-0.133154	0.032062	3.28133e-05	-0.1155	0.0258627	7.97355e-06	-0.104903	0.0242991	1.58048e-05
cg19598584	7	27142810	F	HOXA2	-0.0985356	0.0219136	6.91e-06	-0.0869871	0.0263713	0.000971844	-0.10211	0.0239381	1.994e-05	-0.105421	0.0223427	2.37737e-06
cg02979457	7	27142547	F	HOXA2	-0.0959613	0.0213444	6.93e-06	-0.0969117	0.0261925	0.000215613	-0.112561	0.0230235	1.0137e-06	-0.102503	0.0215344	1.93628e-06
cg00073090	19	1265879	F		-0.175953	0.0391407	6.94e-06	-0.215987	0.0401105	7.25278e-08	-0.185378	0.0397485	3.10448e-06	-0.166034	0.0394469	2.56456e-05
cg17084044	1	1150416	F	TNFRSF4	-0.103267	0.0229904	7.06e-06	-0.0871144	0.0278985	0.00179292	-0.100457	0.0248222	5.18608e-05	-0.105704	0.023354	6.00616e-06
cg05129477	1	21044945	F	KIF17;KIF17	-0.0945337	0.0210482	7.08e-06	-0.0755377	0.0251571	0.00267652	-0.0911202	0.0227753	6.31178e-05	-0.0962513	0.0213707	6.67213e-06
cg14989316	10	80757927	R	LOC283050;LOC283050;LOC283050	-0.128632	0.0286494	7.13e-06	-0.122258	0.0400936	0.00229371	-0.130614	0.0346753	0.000165371	-0.129341	0.0306008	2.37119e-05
cg14260002	8	29971104	R	LEPROTL1	0.106357	0.0236917	7.15e-06	0.113416	0.0276756	4.1665e-05	0.0979358	0.0252212	0.000103144	0.101268	0.0241812	2.81553e-05
cg05210615	17	47512894	R		-0.0994727	0.0221639	7.19e-06	-0.0967152	0.0269184	0.000327019	-0.0912489	0.0242699	0.00017008	-0.100081	0.0225322	8.92545e-06
cg15986644	10	516683	R	DIP2C	0.140644	0.0313522	7.26e-06	0.14112	0.043333	0.00112734	0.128919	0.0340921	0.000155891	0.131878	0.0305304	1.56331e-05
cg12866551	10	20019641	F		-0.100765	0.0224695	7.31e-06	-0.120208	0.0277089	1.43618e-05	-0.105771	0.0258762	4.35921e-05	-0.101056	0.0228738	9.9637e-06
cg26101277	17	32690412	R	CCL1	-0.144664	0.0322617	7.32e-06	-0.143635	0.0438951	0.00106706	-0.130529	0.0367618	0.000384231	-0.136635	0.0323677	2.4284e-05
cg06853416	1	2778841	R		-0.126237	0.0281594	7.36e-06	-0.143483	0.0313853	4.83844e-06	-0.118638	0.0338256	0.000452577	-0.122588	0.0297083	3.68527e-05
cg25416319	17	37080373	R		-0.132681	0.029618	7.47e-06	-0.143925	0.0379729	0.00015053	-0.142272	0.0332516	1.88023e-05	-0.131934	0.032165	4.10008e-05
cg07742396	1	27853060	F		-0.0973923	0.021745	7.51e-06	-0.0803569	0.0263421	0.00228449	-0.0878474	0.0237529	0.000216971	-0.0937027	0.0220505	2.14281e-05
cg24851859	5	27532684	F		-0.103618	0.0231367	7.52e-06	-0.110013	0.0280579	8.82044e-05	-0.0818892	0.0252975	0.00120772	-0.094615	0.0234541	5.48221e-05
cg24892069	10	33562205	R	NRP1;NRP1;NRP1	-0.106798	0.0238472	7.52e-06	-0.0958193	0.029174	0.00102198	-0.0986308	0.0257456	0.000127636	-0.102787	0.0242017	2.1656e-05
cg04409030	12	93963292	R	SOCS2	-0.113084	0.0252523	7.53e-06	-0.114612	0.0318089	0.000314382	-0.12027	0.0291344	3.65753e-05	-0.110997	0.0271259	4.2783e-05
cg10173814	9	128170166	R		-0.0969893	0.021661	7.55e-06	-0.106443	0.026843	7.32717e-05	-0.0938757	0.0264511	0.000386658	-0.0977595	0.0233318	2.79004e-05
cg14066207	14	73030666	R	RGS6	0.136379	0.0304624	7.57e-06	0.167563	0.030354	3.38448e-08	0.146268	0.0339009	1.59916e-05	0.134364	0.0322059	3.0192e-05
cg03450842	10	80834947	F	ZMIZ1	-0.114375	0.0255518	7.6e-06	-0.125214	0.0283716	1.01776e-05	-0.0960701	0.0253856	0.000154056	-0.103788	0.0240067	1.53719e-05
cg10752575	4	1215743	F	CTBP1;CTBP1	0.102213	0.0228377	7.62e-06	0.107009	0.0271748	8.22269e-05	0.107173	0.0247042	1.43631e-05	0.101036	0.0233575	1.52106e-05
cg23677833	19	16308345	R	AP1M1;AP1M1	-0.13099	0.0292716	7.64e-06	-0.128393	0.0367899	0.000483204	-0.120936	0.0338155	0.000348439	-0.130694	0.0313263	3.01912e-05
cg05141059	3	195162052	R	ACAP2	-0.137695	0.030771	7.65e-06	-0.147517	0.0424046	0.000503674	-0.135208	0.0343348	8.21862e-05	-0.129642	0.0304619	2.08229e-05
cg18770579	19	50191342	F	C19orf76;PRMT1;PRMT1;PRMT1	-0.104817	0.0234261	7.66e-06	-0.107638	0.0279878	0.000120124	-0.103307	0.0248608	3.24711e-05	-0.104313	0.0238278	1.19899e-05
cg27093918	16	69564625	R		-0.103278	0.0230829	7.67e-06	-0.101557	0.0281315	0.000306103	-0.0898525	0.0250828	0.000340677	-0.10025	0.0234647	1.93403e-05
cg01442064	4	5713450	F	EVC	-0.115798	0.0258822	7.68e-06	-0.133241	0.0331449	5.82082e-05	-0.121616	0.029091	2.90835e-05	-0.112498	0.0267109	2.53474e-05
cg18642234	3	49394622	R	GPX1;GPX1;GPX1	-0.109649	0.0245198	7.75e-06	-0.119596	0.0298551	6.17871e-05	-0.091519	0.0262725	0.000494994	-0.105052	0.024853	2.36901e-05
cg03707168	19	49379127	F	PPP1R15A	-0.16033	0.0358673	7.82e-06	-0.170358	0.047624	0.000347358	-0.152609	0.0420906	0.00028814	-0.155118	0.0375348	3.58617e-05
cg14997711	11	48065851	R	PTPRJ;PTPRJ	0.103809	0.0232242	7.83e-06	0.105396	0.0274568	0.000123733	0.108701	0.0249942	1.36719e-05	0.0988568	0.0236691	2.9587e-05
cg05098551	2	179344725	F	FKBP7;FKBP7;PLEKHA3;MIR548N	-0.107401	0.0240321	7.86e-06	-0.124607	0.0295021	2.40382e-05	-0.101988	0.0258834	8.13813e-05	-0.100465	0.0243733	3.75728e-05
cg13518625	8	29522838	F		-0.138521	0.0309956	7.86e-06	-0.143527	0.0392177	0.00025246	-0.130209	0.0363709	0.000343537	-0.136121	0.0328558	3.42818e-05
cg01284415	19	49457725	R	BAX;BAX;BAX;BAX;BAX	-0.0977579	0.0218771	7.88e-06	-0.098987	0.0266568	0.0002045	-0.0902584	0.0240908	0.000179253	-0.0913349	0.0222417	4.01753e-05
cg22977892	8	25907769	F		-0.0960512	0.0215022	7.93e-06	-0.102049	0.025755	7.42388e-05	-0.0926685	0.0233845	7.40693e-05	-0.0941124	0.0218514	1.6554e-05
cg03289906	7	94538408	F	PPP1R9A;PPP1R9A;PPP1R9A;PPP1R9A;PPP1R9A	-0.0999313	0.0223789	7.99e-06	-0.107319	0.0291807	0.000235313	-0.0999094	0.02612	0.000130763	-0.0983362	0.0226967	1.47342e-05
cg05901196	10	61664954	F	CCDC6	-0.110551	0.0247623	8.03e-06	-0.0922789	0.0303098	0.00233053	-0.0926445	0.0267548	0.000534727	-0.107597	0.025981	3.45224e-05
cg13985198	1	45242073	F	SNORD46;RPS8;SNORD38A	-0.104708	0.0234578	8.06e-06	-0.105581	0.0296447	0.000368648	-0.0825258	0.0246394	0.000810043	-0.093226	0.0229387	4.8211e-05
cg21645826	19	19313533	F	NR2C2AP	-0.113738	0.0254816	8.06e-06	-0.116568	0.0337367	0.00054986	-0.106534	0.030847	0.000553143	-0.110456	0.0269961	4.28515e-05
cg14257676	8	10192642	F	MSRA;MSRA;MSRA	-0.0999691	0.0223975	8.07e-06	-0.103946	0.0267781	0.000103709	-0.0944146	0.024461	0.000113477	-0.093336	0.022832	4.35209e-05
cg26581729	9	139939792	F	NPDC1	-0.106828	0.0239378	8.09e-06	-0.10766	0.0299441	0.000323951	-0.101216	0.0276607	0.000253007	-0.108836	0.0256645	2.22795e-05
cg03550208	5	6582193	F	LOC255167;LOC255167	-0.100269	0.0224705	8.11e-06	-0.0991653	0.0280808	0.000413315	-0.0873398	0.0245889	0.000382312	-0.0954275	0.0228661	3.00197e-05
cg07329251	11	10476662	R	AMPD3;AMPD3;AMPD3	-0.117137	0.0262526	8.12e-06	-0.124576	0.0329167	0.000153978	-0.119856	0.028055	1.93568e-05	-0.118408	0.0266152	8.63212e-06
cg01812894	9	75568506	R	ALDH1A1	-0.127555	0.0285901	8.14e-06	-0.124007	0.0378526	0.00105275	-0.121918	0.0321358	0.000148344	-0.120549	0.0282912	2.03502e-05
cg04346226	18	8610369	F	RAB12	-0.0966486	0.0216632	8.14e-06	-0.0897806	0.025965	0.000544705	-0.089848	0.0236947	0.000149497	-0.0953372	0.0221127	1.62213e-05
cg24711224	5	176561865	F	NSD1;NSD1	-0.114011	0.025554	8.14e-06	-0.0989007	0.0313838	0.0016253	-0.0876319	0.0257641	0.000670613	-0.103315	0.0237451	1.35509e-05
cg00253564	1	6552403	F	PLEKHG5;PLEKHG5;PLEKHG5	-0.142506	0.0319732	8.31e-06	-0.153098	0.0427809	0.000345385	-0.137991	0.0368645	0.000181693	-0.13421	0.0324978	3.63037e-05
cg00622166	16	46919021	F	GPT2;GPT2	-0.122567	0.0275063	8.35e-06	-0.148537	0.0320439	3.562e-06	-0.12783	0.0301601	2.25123e-05	-0.117557	0.028058	2.79208e-05
cg19257402	12	132356988	R		-0.127232	0.0285967	8.62e-06	-0.125458	0.0370377	0.000705806	-0.126638	0.0316662	6.35701e-05	-0.127154	0.0290885	1.23518e-05
cg14560670	15	69860750	R	LOC145837	-0.104772	0.0235567	8.68e-06	-0.116899	0.0284275	3.91956e-05	-0.10565	0.0254783	3.37371e-05	-0.101401	0.0239497	2.29674e-05
cg07078732	2	30505165	R		0.107156	0.0240962	8.71e-06	0.0954281	0.0289379	0.000974864	0.096851	0.0256051	0.000155264	0.100333	0.0244365	4.02801e-05
cg16286142	3	10215652	F	IRAK2	-0.119739	0.0269283	8.72e-06	-0.120481	0.0333708	0.000305748	-0.126677	0.0286857	1.00518e-05	-0.118118	0.0272204	1.42916e-05
cg19343530	6	28831388	F		-0.0969356	0.0218046	8.76e-06	-0.103812	0.0261054	6.98895e-05	-0.10331	0.023516	1.11703e-05	-0.102889	0.0221539	3.41211e-06
cg21091547	6	36645500	F	CDKN1A;CDKN1A	-0.0982121	0.0220941	8.78e-06	-0.110229	0.0264533	3.08742e-05	-0.0881841	0.0240144	0.000240533	-0.0967363	0.0224968	1.70794e-05
cg07491589	11	43600201	F		-0.108077	0.0243141	8.79e-06	-0.113724	0.0325061	0.000467789	-0.0990834	0.0267749	0.000215085	-0.102545	0.0247435	3.40826e-05
cg10953655	17	46656664	R	HOXB4	-0.131888	0.0296766	8.82e-06	-0.150599	0.0380455	7.54561e-05	-0.148192	0.0311013	1.89023e-06	-0.139092	0.0277361	5.3078e-07
cg19827511	14	93580644	R	ITPK1;ITPK1;ITPK1	-0.103515	0.0233064	8.93e-06	-0.120308	0.0279634	1.69e-05	-0.098448	0.0249683	8.04954e-05	-0.0968931	0.0236832	4.29108e-05
cg24641737	1	111743271	F	DENND2D;DENND2D	-0.130599	0.0294053	8.94e-06	-0.130042	0.0382673	0.000678154	-0.129406	0.0343867	0.000167711	-0.13394	0.031305	1.88099e-05
cg14150115	13	30963379	F		0.105434	0.0237411	8.95e-06	0.107224	0.0292487	0.000246432	0.108126	0.026186	3.64123e-05	0.104449	0.0242205	1.61459e-05
cg16783349	10	130854343	F		0.104468	0.0235238	8.96e-06	0.11592	0.0271751	1.99284e-05	0.100465	0.0248084	5.12988e-05	0.100992	0.024029	2.63493e-05
cg16375541	3	45078017	R		-0.0963467	0.0217224	9.19e-06	-0.112623	0.0257345	1.20693e-05	-0.109074	0.0234866	3.41544e-06	-0.0979421	0.0221752	1.00198e-05
cg23919111	14	95983256	F		-0.164417	0.0370686	9.19e-06	-0.148941	0.0483356	0.00206043	-0.136238	0.0353888	0.000118233	-0.149715	0.0331155	6.15463e-06
cg09352789	10	111682693	F	XPNPEP1;XPNPEP1;XPNPEP1	-0.0967913	0.0218382	9.33e-06	-0.0874514	0.0277641	0.00163378	-0.0890614	0.024939	0.000355386	-0.0973264	0.0231105	2.5386e-05
cg24438909	1	156828693	F	NTRK1;INSRR	-0.108792	0.0245537	9.39e-06	-0.116369	0.0328438	0.000395441	-0.122772	0.0266001	3.92167e-06	-0.115188	0.0249101	3.76163e-06
cg27537125	1	25349681	F		-0.11152	0.0251792	9.47e-06	-0.0871425	0.030439	0.00419845	-0.100818	0.0271485	0.000204339	-0.114244	0.0255327	7.66167e-06
cg00709979	16	85866348	R		0.153532	0.0346728	9.51e-06	0.164689	0.0288348	1.1201e-08	0.13707	0.0362848	0.000158342	0.155814	0.0371929	2.79751e-05
cg18442362	7	44677772	F	OGDH;OGDH;OGDH	-0.104758	0.0236652	9.57e-06	-0.0945267	0.0293525	0.00128016	-0.0940584	0.0261948	0.00032975	-0.100074	0.0241036	3.29822e-05
cg25376310	6	158018910	R	ZDHHC14;ZDHHC14	-0.105694	0.0238834	9.63e-06	-0.0897669	0.029524	0.00236207	-0.105382	0.0262456	5.93869e-05	-0.103913	0.0242376	1.80891e-05
cg20382154	2	239463716	F		-0.127277	0.0287632	9.64e-06	-0.119153	0.0372878	0.0013959	-0.127968	0.0344205	0.000200969	-0.124799	0.0308532	5.2335e-05
cg15342087	6	30720209	R		-0.175786	0.0397275	9.65e-06	-0.199059	0.0507587	8.79348e-05	-0.187186	0.0455804	4.01309e-05	-0.172965	0.0419986	3.81598e-05
cg05401069	18	21572634	F	TTC39C	0.15816	0.0357573	9.73e-06	0.167006	0.0433465	0.000116763	0.150329	0.0400303	0.000173082	0.161587	0.0385499	2.76942e-05
cg12966875	20	43883746	R	SLPI	-0.152312	0.0344381	9.74e-06	-0.171654	0.0426677	5.74486e-05	-0.14717	0.0412669	0.000362068	-0.146414	0.0359499	4.64648e-05
cg08540215	7	150548765	F	ABP1	-0.109823	0.0248334	9.76e-06	-0.120596	0.0300758	6.07896e-05	-0.101356	0.0267865	0.000154433	-0.103982	0.0253883	4.20969e-05
cg23035209	5	72795181	F	BTF3;BTF3	-0.100544	0.0227345	9.76e-06	-0.0764301	0.0267618	0.00429093	-0.0789348	0.0242762	0.00114787	-0.0973484	0.0240861	5.30704e-05
cg24842334	7	157647224	F	PTPRN2;PTPRN2;PTPRN2	-0.119946	0.0271254	9.78e-06	-0.128065	0.0334172	0.000126945	-0.124013	0.0283721	1.23701e-05	-0.121079	0.0274869	1.05795e-05
cg20540306	5	153787169	R	GALNT10;GALNT10	-0.106165	0.0240234	9.91e-06	-0.127467	0.0286127	8.39328e-06	-0.104554	0.0257729	4.97611e-05	-0.100838	0.0244106	3.61337e-05
cg10248733	19	16607483	F	C19orf44;CALR3	-0.0951849	0.0215401	9.92e-06	-0.0975284	0.025764	0.000153427	-0.0923929	0.02335	7.59396e-05	-0.097552	0.0219252	8.61484e-06
cg25099490	14	23583133	R		-0.128594	0.0291051	9.95e-06	-0.135807	0.0433106	0.00171469	-0.132873	0.0363913	0.000260976	-0.128878	0.0324259	7.05099e-05
cg16755922	17	80536214	F	FOXK2	0.138423	0.0313326	9.97e-06	0.133086	0.0347222	0.000126645	0.116811	0.0322359	0.000290511	0.13543	0.0330723	4.22216e-05
cg27067618	19	15751949	F	CYP4F3	-0.119166	0.0269766	9.99e-06	-0.130527	0.0356851	0.000254452	-0.117751	0.0336586	0.000468058	-0.119219	0.0293199	4.77941e-05

## Sheet: TabS6
Table S6: Sensitivity analysis results of all-cause mortality by correcting for lambda values in each cohorts in African ancestry cohorts..
					Main results			Adjust for lambda in each cohorts
CpG	CHR	MAPINFO	Strand	UCSC_RefGene_Name	Beta	se	P-value	Beta	se	P-value
cg00159243	12	109023799	R	SELPLG	-0.211601	0.0471979	7.35e-06	-0.211609	0.0540289	8.98071e-05
cg00464927	11	68139121	F	LRP5	0.283713	0.0610525	3.37e-06	0.283758	0.0698955	4.9127e-05
cg00670942	17	74836683	F		0.134914	0.0302323	8.1e-06	0.13491	0.0346045	9.67423e-05
cg00753676	4	38662991	F	FLJ13197	0.196386	0.0408323	1.51e-06	0.196407	0.0467396	2.64382e-05
cg01041239	18	13222581	F	C18orf1;C18orf1	0.201189	0.0351439	1.04e-08	0.201214	0.0402275	5.67695e-07
cg01052276	2	97200489	R		-0.148981	0.0315168	2.28e-06	-0.148975	0.0360751	3.63448e-05
cg01082299	6	31431969	R	HCP5	-0.235361	0.0481721	1.03e-06	-0.235314	0.0551441	1.97896e-05
cg01309328	6	32811253	F	PSMB8;PSMB8	-0.18965	0.0384925	8.35e-07	-0.18962	0.0440613	1.68075e-05
cg01406381	19	47288263	F	SLC1A5;SLC1A5;SLC1A5	-0.203627	0.0426448	1.8e-06	-0.203633	0.0488151	3.02579e-05
cg01409343	17	57915740	R	TMEM49	-0.279851	0.0486174	8.6e-09	-0.279849	0.055654	4.94646e-07
cg01971407	11	313624	R	IFITM1	-0.174728	0.034807	5.17e-07	-0.174737	0.0398422	1.15596e-05
cg02212339	17	3493666	R	TRPV1;TRPV1;TRPV1;TRPV1	0.297497	0.0654157	5.42e-06	0.297521	0.0748921	7.10755e-05
cg02325250	5	131409289	F	CSF2	-0.179727	0.0362232	6.99e-07	-0.179699	0.0414633	1.46473e-05
cg02508743	8	56903623	R	LYN;LYN	0.159374	0.0359894	9.5e-06	0.159399	0.0411937	0.000109063
cg02909097	17	2843206	R	RAP1GAP2;RAP1GAP2	0.203753	0.0425155	1.65e-06	0.203806	0.0486662	2.81635e-05
cg03038262	11	315262	R	IFITM1	-0.325491	0.0450726	5.14e-13	-0.325534	0.0515959	2.80285e-10
cg04202511	16	68117991	R	NFATC3;NFATC3;NFATC3;NFATC3	0.23595	0.0489109	1.41e-06	0.236019	0.055988	2.49188e-05
cg05131623	3	179755285	F	PEX5L	0.143544	0.0316854	5.89e-06	0.143559	0.0362668	7.54493e-05
cg05438378	15	67383736	F	SMAD3	-0.164656	0.0355725	3.68e-06	-0.16468	0.0407178	5.245e-05
cg05576845	5	146176618	R	PPP2R2B;PPP2R2B;PPP2R2B;PPP2R2B;PPP2R2B;PPP2R2B;PPP2R2B	-0.15936	0.0337591	2.35e-06	-0.159354	0.0386428	3.7275e-05
cg06264663	13	21563415	F	LATS2	0.158479	0.0350029	5.97e-06	0.158486	0.040066	7.63351e-05
cg06357748	12	1025529	F	RAD52	0.179591	0.0355911	4.51e-07	0.179584	0.0407391	1.04261e-05
cg06981309	3	146260954	F	PLSCR1	-0.17139	0.0373706	4.51e-06	-0.171377	0.0427774	6.16905e-05
cg07539709	17	80545454	R	FOXK2	0.226298	0.0443491	3.35e-07	0.226328	0.0507639	8.25588e-06
cg07626482	19	47289503	F	SLC1A5;SLC1A5;SLC1A5	-0.152044	0.0322856	2.49e-06	-0.152016	0.0369554	3.89722e-05
cg08099136	6	32811251	F	PSMB8;PSMB8	-0.182599	0.035966	3.83e-07	-0.182551	0.0411684	9.23924e-06
cg08122652	3	122281939	R	PARP9;PARP9;DTX3L;PARP9;PARP9;PARP9;PARP9	-0.153357	0.0309643	7.32e-07	-0.153372	0.0354433	1.5098e-05
cg08324925	5	131409159	F	CSF2	-0.20198	0.0396965	3.62e-07	-0.201944	0.0454399	8.82194e-06
cg09479650	16	85578516	R		0.227756	0.0443521	2.82e-07	0.227825	0.0507694	7.20809e-06
cg09856467	22	26938937	R	TPST2;TPST2	0.207921	0.0451491	4.12e-06	0.20797	0.0516819	5.72112e-05
cg09975715	17	8379050	F	MYH10	0.166874	0.0350666	1.95e-06	0.166886	0.0401389	3.21453e-05
cg10333594	16	1705338	R	CRAMP1L	0.20319	0.0391162	2.05e-07	0.203207	0.0447749	5.66814e-06
cg10508317	17	76355146	R	SOCS3	-0.155761	0.0335511	3.44e-06	-0.155766	0.0384038	4.99179e-05
cg11186344	1	19253694	R	IFFO2	-0.165674	0.0361292	4.53e-06	-0.165678	0.0413557	6.17145e-05
cg11650298	13	44690989	R		-0.167413	0.0355814	2.54e-06	-0.167376	0.0407295	3.96582e-05
cg11694510	11	313354	R	IFITM1	-0.263432	0.0582184	6.04e-06	-0.263489	0.0666506	7.70869e-05
cg11959708	6	30881893	R	VARS2;VARS2;VARS2	0.156345	0.035238	9.13e-06	0.156345	0.040335	0.000106124
cg12054453	17	57915717	F	TMEM49	-0.173241	0.0312397	2.93e-08	-0.173235	0.035758	1.26845e-06
cg12147994	2	262754	R	SH3YL1;SH3YL1	0.154629	0.0347229	8.46e-06	0.15465	0.039745	9.98112e-05
cg13821176	8	126448338	F	TRIB1	0.215467	0.0470963	4.76e-06	0.215499	0.0539099	6.40418e-05
cg13883633	15	41951695	R	MGA;MGA	0.186592	0.0381486	1e-06	0.186596	0.0436673	1.92741e-05
cg14312114	17	80571580	R		0.144213	0.0326001	9.7e-06	0.144212	0.0373162	0.000111275
cg14602222	12	1025663	R	RAD52	0.158292	0.0321514	8.51e-07	0.158278	0.0368013	1.70133e-05
cg14796605	10	129537990	F	FOXI2	-0.153788	0.0338719	5.62e-06	-0.153828	0.038771	7.25966e-05
cg15104126	12	6150167	R	VWF	0.168788	0.035969	2.7e-06	0.168814	0.0411715	4.12697e-05
cg15114651	19	47289410	F	SLC1A5;SLC1A5;SLC1A5	-0.203084	0.0449737	6.31e-06	-0.203045	0.0514832	8.01629e-05
cg15310871	8	20077936	R	ATP6V1B2	0.170432	0.0326589	1.8e-07	0.170465	0.0373823	5.11436e-06
cg15871086	18	56526595	F		-0.156545	0.0341957	4.7e-06	-0.156301	0.0376257	3.2655e-05
cg16411857	16	57023191	R	NLRC5	-0.231452	0.0346508	2.4e-11	-0.23106	0.0384162	1.80272e-09
cg16743273	19	2076833	F	MOBKL2A	0.213057	0.0374505	1.28e-08	0.21309	0.0428675	6.66446e-07
cg16936953	17	57915665	F	TMEM49	-0.196107	0.0347855	1.72e-08	-0.196102	0.0398168	8.43117e-07
cg17304467	11	61110297	R	DAK	0.185093	0.0389009	1.95e-06	0.185105	0.0445286	3.22454e-05
cg17398613	21	43919853	R	SLC37A1	0.174528	0.0375864	3.43e-06	0.174546	0.0430235	4.97115e-05
cg17588003	17	5138696	R	C17orf87	0.220199	0.0451849	1.1e-06	0.220187	0.0517219	2.07071e-05
cg17608381	6	29911550	F	HLA-A	-0.147933	0.0324822	5.26e-06	-0.147923	0.0371795	6.9315e-05
cg18181703	17	76354621	R	SOCS3	-0.192531	0.0349794	3.71e-08	-0.195308	0.0353204	3.20959e-08
cg18608055	19	1130866	R	SBNO2;SBNO2	-0.222642	0.0454864	9.85e-07	-0.222612	0.0520692	1.90879e-05
cg18942579	17	57915773	R	TMEM49	-0.223491	0.0375234	2.58e-09	-0.223455	0.0429515	1.96647e-07
cg19276014	10	133598638	F		0.208431	0.0447499	3.2e-06	0.208406	0.0512248	4.73254e-05
cg19859270	3	98251294	R	GPR15	-0.204188	0.0363322	1.91e-08	-0.204205	0.0415882	9.09994e-07
cg20348000	10	88615964	R	BMPR1A	0.199912	0.04094	1.04e-06	0.199915	0.0468613	1.98917e-05
cg20671910	1	151262619	R	ZNF687	0.171787	0.037463	4.53e-06	0.171837	0.042882	6.14438e-05
cg21121843	4	3203982	R	HTT	-0.174475	0.0354059	8.31e-07	-0.174457	0.040528	1.67277e-05
cg21393163	1	12217629	R		-0.176256	0.0327665	7.48e-08	-0.176232	0.037506	2.61746e-06
cg22534681	3	15901239	F	ANKRD28	0.153212	0.0326082	2.62e-06	0.153173	0.037324	4.06287e-05
cg22846611	20	39969379	R	LPIN3	0.152147	0.0327613	3.42e-06	0.152119	0.0374999	4.98078e-05
cg23060513	19	13041124	F	FARSA	0.217951	0.0450874	1.34e-06	0.218014	0.0516095	2.39687e-05
cg23232773	6	31431902	F	HCP5	-0.28877	0.0564096	3.07e-07	-0.288745	0.0645793	7.779e-06
cg23570810	11	315102	F	IFITM1	-0.256668	0.0384086	2.35e-11	-0.256708	0.0439661	5.2585e-09
cg23637004	20	10414904	F	C20orf94;MKKS	0.155014	0.0329521	2.55e-06	0.155033	0.0377179	3.95092e-05
cg23842572	17	17030253	F	MPRIP;MPRIP	0.200414	0.04211	1.94e-06	0.200395	0.0482023	3.21921e-05
cg24173182	17	1961286	R	HIC1;HIC1	0.183445	0.0400632	4.67e-06	0.183422	0.0458587	6.34168e-05
cg24263283	15	59587546	R	MYO1E	-0.178452	0.0324735	3.9e-08	-0.178472	0.037171	1.57571e-06
cg24408769	6	15506085	R	JARID2	0.236363	0.041556	1.29e-08	0.236402	0.0475683	6.70403e-07
cg24708145	5	134780343	R	C5orf20;C5orf20	0.185019	0.0418468	9.81e-06	0.185013	0.0479014	0.000112289
cg24718773	2	138739074	R	HNMT;HNMT	0.21193	0.0428627	7.64e-07	0.211989	0.0490654	1.55645e-05
cg25114611	6	35696870	R	FKBP5;LOC285847	-0.213785	0.0379654	1.79e-08	-0.213766	0.0434578	8.70152e-07
cg25843003	6	31431312	F	HCP5	-0.140024	0.0304867	4.37e-06	-0.140006	0.0348959	6.01787e-05
cg25921609	17	8379225	R	MYH10	0.281252	0.0474474	3.07e-09	0.281325	0.0543139	2.22336e-07
cg25953130	10	63753550	F	ARID5B	-0.151998	0.0313219	1.22e-06	-0.151963	0.0358525	2.24949e-05
cg26764846	13	20797693	F	GJB6;GJB6;GJB6;GJB6	0.212092	0.0419949	4.41e-07	0.212137	0.0480696	1.01885e-05
cg26905258	13	77898407	R	MYCBP2	-0.183785	0.0360774	3.5e-07	-0.183758	0.0412961	8.59622e-06
cg27049094	2	75067716	R	HK2	0.164934	0.0360226	4.68e-06	0.164928	0.0412325	6.33542e-05
cg27173245	1	2457999	F	PANK4	0.173318	0.0322433	7.64e-08	0.173289	0.0369066	2.66153e-06

## Sheet: TabS7
Table S7: CpGs associated with CVD death at P<1e-5
							African ancestry																European ancestry
							All avaliable data								Truncated at 15 years follow-up								All avaliable data								Truncated at 15 years follow-up
CpG	CHR	MAPINFO	Chromosome_36	Coordinate_36	Strand	UCSC_RefGene_Name	Beta	se	HR	CI.H	CI.L	Z-value	P-value	Heterogeneity.Pvalue	Beta	se	HR	CI.H	CI.L	Z-value	P-value	Heterogeneity.Pvalue	Beta	se	HR	CI.H	CI.L	Z-value	P-value	Heterogeneity.Pvalue	Beta	se	HR	CI.H	CI.L	Z-value	P-value	Heterogeneity.Pvalue
cg00013899	1	64992433	1	64765021	R	CACHD1	0.261116	0.05611	1.29838	1.44932	1.16316	4.65365	3.26e-06	0.752599	0.270884	0.0643214	1.31112	1.48729	1.15582	4.2114	2.54e-05	0.689656	0.116293	0.089231	1.12332	1.33801	0.943084	1.30328	0.19248	0.000208718	Truncated at 15 years follow-up	0.0988932	1.10467	1.34095	0.910025	1.00661	0.314122	9.08e-05
cg00116463	17	19266443	17	19207036	R	B9D1	0.247519	0.0539699	1.28084	1.42376	1.15228	4.58625	4.51e-06	0.716955	0.261034	0.0602432	1.29827	1.46098	1.15368	4.333	1.47e-05	0.739896	-0.0105085	0.0880359	0.989547	1.17591	0.832719	-0.119366	0.904985	0.00199227	-0.0292868	0.0942812	0.971138	1.16825	0.807285	-0.310633	0.75608	0.00147422
cg00340921	19	7600526	19	7506526	R	PNPLA6;PNPLA6;PNPLA6;PNPLA6;PNPLA6	0.296154	0.0565378	1.34468	1.50226	1.20363	5.23816	1.62e-07	0.392636	0.285865	0.0770211	1.33091	1.54779	1.14443	3.71152	0.000206019	0.280148	0.0150211	0.1281	1.01513	1.30486	0.789737	0.117261	0.906653	9.27e-07	0.00833759	0.130275	1.00837	1.30171	0.781139	0.0639997	0.94897	1.09e-06
cg00534255	1	117456826	1	117258349	R	PTGFRN	0.0189871	0.0589756	1.01917	1.14406	0.907914	0.321949	0.747491	0.281077	0.0243108	0.0682303	1.02461	1.17122	0.896353	0.356305	0.721612	0.284936	0.238467	0.0459414	1.2693	1.3889	1.16	5.19068	2.1e-07	0.212629	0.23319	0.0474029	1.26262	1.38555	1.1506	4.91932	8.68e-07	0.234846
cg00540544	1	201476297	1	199742920	F	CSRP1;CSRP1;CSRP1;CSRP1	0.252287	0.0563348	1.28697	1.43721	1.15243	4.47836	7.52e-06	0.981907	0.201231	0.0609326	1.22291	1.37804	1.08524	3.30252	0.000958218	0.834535	-0.0261548	0.0485904	0.974184	1.07152	0.885687	-0.538272	0.590389	0.461878	-0.0300551	0.0495979	0.970392	1.06946	0.880499	-0.605976	0.544531	0.498728
cg00583332	1	21503461	1	21376048	R	EIF4G3	0.220949	0.0495118	1.24726	1.37437	1.13191	4.46255	8.1e-06	0.852911	0.128332	0.0591782	1.13693	1.27675	1.01242	2.16857	0.0301152	0.414283	-0.0779001	0.0932338	0.925057	1.11053	0.77056	-0.835535	0.403416	0.000118499	-0.090039	0.0951597	0.913896	1.10128	0.758394	-0.946188	0.344053	0.00017949
cg00661620	1	93298059	1	93070647	F	RPL5	0.236988	0.0509642	1.26743	1.40057	1.14694	4.6501	3.32e-06	0.468206	0.216246	0.0738112	1.24141	1.43464	1.0742	2.92972	0.00339264	0.297645	-0.0221304	0.095932	0.978113	1.18045	0.810457	-0.230688	0.817557	0.000193588	-0.0230812	0.102695	0.977183	1.19507	0.799024	-0.224754	0.822171	0.000173477
cg00759906	19	34856571	19	39548411	F	GPI	0.23147	0.051851	1.26045	1.39528	1.13865	4.46414	8.04e-06	0.840089	0.145103	0.115066	1.15616	1.44865	0.922724	1.26105	0.207291	0.0812312	-0.127345	0.0608167	0.880429	0.991888	0.781495	-2.09392	0.0362671	0.0125165	-0.0843527	0.0538987	0.919107	1.02152	0.826964	-1.56502	0.117577	0.0273206
cg00791905	1	92950472	1	92723060	R	GFI1;GFI1;GFI1	0.24938	0.0531527	1.28323	1.42413	1.15627	4.69178	2.71e-06	0.668787	0.189465	0.10818	1.2086	1.49406	0.977685	1.75139	0.0798787	0.109713	0.000374617	0.0684029	1.00037	1.1439	0.874857	0.00547662	0.99563	0.00508644	0.0644804	0.048169	1.0666	1.17221	0.970513	1.33863	0.180692	0.0642661
cg00929606	7	99680280	7	99518216	F	ZNF3;ZNF3	0.244854	0.0518751	1.27743	1.41415	1.15394	4.72007	2.36e-06	0.735988	0.287125	0.0564984	1.33259	1.48864	1.1929	5.082	3.73e-07	0.975652	0.0126066	0.117083	1.01269	1.27391	0.80503	0.107672	0.914256	1.42e-05	0.00729929	0.122188	1.00733	1.27991	0.792796	0.059738	0.952364	1.5e-05
cg00959259	3	122281975	3	123764665	F	PARP9;PARP9;DTX3L;PARP9;PARP9;PARP9;PARP9	-0.197928	0.0442907	0.820429	0.894833	0.752212	-4.46884	7.86e-06	0.952046	-0.202484	0.0499027	0.816699	0.900617	0.740601	-4.05758	4.96e-05	0.903715	-0.136231	0.0470002	0.872641	0.956848	0.795845	-2.89851	0.00374937	0.0359736	-0.139079	0.0548228	0.870159	0.968869	0.781507	-2.53688	0.0111846	0.020785
cg01041239	18	13222581	18	13212581	F	C18orf1;C18orf1	0.249104	0.0499099	1.28288	1.41471	1.16332	4.99107	6e-07	0.962006	0.267237	0.0562467	1.30635	1.45861	1.16999	4.75116	2.02e-06	0.946678	0.0945705	0.0470333	1.09919	1.20533	1.00239	2.01071	0.0443558	0.295503	0.0978003	0.048421	1.10274	1.21253	1.0029	2.01979	0.0434052	0.237346
cg01145398	10	135075451	10	134925442	R		0.288149	0.0528763	1.33396	1.47962	1.20263	5.44949	5.05e-08	0.843331	0.314979	0.059836	1.37023	1.54073	1.2186	5.26404	1.41e-07	0.873564	-0.0763517	0.104896	0.92649	1.13797	0.754313	-0.72788	0.466687	6.22e-05	-0.105143	0.111413	0.900195	1.11988	0.723603	-0.94373	0.345307	5.25e-05
cg01243312	2	136422981	2	136139451	F	MIR128-1;R3HDM1	0.26113	0.0553538	1.2984	1.44719	1.1649	4.71747	2.39e-06	0.575102	0.238931	0.0624961	1.26989	1.43537	1.12349	3.82313	0.000131771	0.714771	0.180605	0.0512528	1.19794	1.32453	1.08345	3.52381	0.000425397	0.123132	0.194577	0.052489	1.2148	1.34643	1.09603	3.70701	0.000209718	0.168219
cg01409343	17	57915740	17	55270522	R	TMEM49	-0.39096	0.0680596	0.676408	0.772933	0.591936	-5.74437	9.23e-09	0.785464	-0.37855	0.0767815	0.684854	0.796078	0.589169	-4.93022	8.21e-07	0.806362	-0.110562	0.102446	0.89533	1.09443	0.732452	-1.07922	0.280489	0.000381068	-0.0629662	0.0916258	0.938975	1.12369	0.784622	-0.687211	0.49195	0.00292985
cg01425479	1	35658293	1	35430880	R	SFPQ	0.207385	0.0459345	1.23046	1.34638	1.12452	4.51479	6.34e-06	0.70183	0.134944	0.0644885	1.14447	1.29867	1.00858	2.09253	0.036391	0.297263	0.0281772	0.0577572	1.02858	1.15186	0.918488	0.487856	0.625652	0.0182305	0.00372948	0.0477457	1.00374	1.1022	0.914066	0.0781114	0.937739	0.0699244
cg01618530	8	54755981	8	54918534	R	ATP6V1H;ATP6V1H;ATP6V1H	0.310657	0.06969	1.36432	1.564	1.19013	4.4577	8.28e-06	0.26864	0.269719	0.132191	1.3096	1.69692	1.01068	2.04037	0.0413135	0.0728392	-0.0060606	0.0868081	0.993958	1.17831	0.838446	-0.0698161	0.94434	0.00143197	0.000707641	0.0951307	1.00071	1.20582	0.830482	0.00743862	0.994065	0.000854145
cg01626569	16	20911881	16	20819382	R	LYRM1;DCUN1D3;LYRM1;LYRM1	0.252596	0.0530118	1.28736	1.42832	1.16032	4.76491	1.89e-06	0.820748	0.19327	0.0580736	1.21321	1.35947	1.08269	3.32802	0.000874651	0.464121	-0.0818752	0.126397	0.921387	1.18041	0.719202	-0.647763	0.517138	3.94e-06	-0.136774	0.129801	0.872167	1.12484	0.676255	-1.05372	0.292012	7.49e-06
cg01940273	2	233284934	2	232993178	R		-0.239725	0.137323	0.786845	1.02987	0.60117	-1.7457	0.0808638	0.0142927	-0.22926	0.198756	0.795122	1.17387	0.538579	-1.15347	0.248717	0.000807022	-0.234441	0.0480296	0.791013	0.869095	0.719946	-4.88117	1.05e-06	0.246595	-0.227462	0.0489781	0.796553	0.87681	0.723642	-4.64416	3.41e-06	0.247793
cg02184338	7	101331866	7	101118586	F		0.285715	0.0525035	1.33071	1.47495	1.20058	5.44183	5.27e-08	0.759591	0.270048	0.0570426	1.31003	1.46499	1.17145	4.73414	2.2e-06	0.702085	-0.0551864	0.101703	0.946309	1.15506	0.775285	-0.542622	0.58739	0.000506503	-0.0636204	0.106525	0.938361	1.15623	0.761543	-0.597236	0.55035	0.000506103
cg02297838	13	92002454	13	90800455	F	MIR19A;MIR17HG;MIR92A1;MIR17HG;MIR20A;MIR17;MIR19B1;MIR18A	-0.168658	0.073066	0.844798	0.974872	0.732079	-2.3083	0.0209826	0.736281	-0.150948	0.0833019	0.859893	1.0124	0.730359	-1.81206	0.0699775	0.770977	-0.279909	0.0578778	0.755852	0.846649	0.674793	-4.83621	1.32e-06	0.0607583	-0.26616	0.0592992	0.766316	0.860765	0.682231	-4.48843	7.18e-06	0.106998
cg02359132	6	111279585	6	111386278	R	GTF3C6	-0.0493152	0.0939924	0.951881	1.14443	0.791726	-0.524672	0.599811	0.069859	-0.0293667	0.129894	0.97106	1.25261	0.752797	-0.226081	0.821138	0.0188956	-0.215798	0.0455954	0.805898	0.881235	0.737002	-4.73289	2.21e-06	0.277401	-0.217957	0.0470628	0.80416	0.881867	0.7333	-4.6312	3.64e-06	0.225372
cg02401554	4	57203385	4	56898142	F		0.0131904	0.0485269	1.01328	1.11439	0.921343	0.271815	0.785764	0.440524	0.0509932	0.0533162	1.05232	1.16823	0.9479	0.95643	0.338855	0.674952	0.205065	0.0450361	1.22761	1.34089	1.12389	4.55335	5.28e-06	0.241361	0.216386	0.0459299	1.24158	1.35854	1.13469	4.71122	2.46e-06	0.098963
cg02508743	8	56903623	8	57066177	R	LYN;LYN	0.243813	0.0503865	1.27611	1.40856	1.1561	4.83886	1.31e-06	0.746572	0.240425	0.0555747	1.27179	1.41815	1.14054	4.32616	1.52e-05	0.752596	0.0149374	0.0453715	1.01505	1.10945	0.92868	0.329224	0.741986	0.177233	0.011455	0.0470428	1.01152	1.10922	0.922425	0.243502	0.807617	0.15435
cg02782634	17	57916643	17	55271425	F	TMEM49	-0.352001	0.072762	0.703279	0.811081	0.609806	-4.83771	1.31e-06	0.521076	-0.313317	0.0816663	0.731018	0.857915	0.622892	-3.83655	0.000124777	0.695915	-0.0163175	0.0761162	0.983815	1.1421	0.847465	-0.214376	0.830254	0.0163181	-0.00540296	0.0770792	0.994612	1.15682	0.85515	-0.0700962	0.944117	0.0193362
cg02794695	8	134072611	8	134141793	F	SLA;TG;SLA;SLA	0.238829	0.0495531	1.26976	1.39927	1.15224	4.81966	1.44e-06	0.690663	0.165949	0.0548907	1.18051	1.3146	1.0601	3.02327	0.00250057	0.436853	-0.0186501	0.0441733	0.981523	1.07029	0.900118	-0.422204	0.672876	0.124548	-0.00304586	0.0588537	0.996959	1.11886	0.888341	-0.0517531	0.958725	0.015153
cg02927949	13	103426033	13	102224034	F	C13orf27;C13orf27	0.238413	0.0504946	1.26923	1.40127	1.14963	4.72155	2.34e-06	0.497706	0.194778	0.0565034	1.21504	1.35734	1.08766	3.44719	0.000566458	0.449798	0.00147624	0.0663842	1.00148	1.14064	0.879293	0.0222379	0.982258	0.015749	0.0258501	0.0610491	1.02619	1.15663	0.910459	0.423432	0.67198	0.0275503
cg02986692	6	156030348	6	156072040	F		-0.0407609	0.0476931	0.960059	1.05413	0.874381	-0.854651	0.392745	0.56199	-0.0422895	0.0547179	0.958592	1.06711	0.861107	-0.772863	0.439604	0.555735	0.20043	0.0441589	1.22193	1.3324	1.12062	4.53884	5.66e-06	0.148108	0.214133	0.0449683	1.23879	1.35293	1.13428	4.76187	1.92e-06	0.189764
cg03038262	11	315262	11	305262	R	IFITM1	-0.424437	0.0677691	0.654138	0.747061	0.572774	-6.26298	3.78e-10	0.625234	-0.328162	0.0810042	0.720246	0.844176	0.61451	-4.05117	5.1e-05	0.991272	-0.178555	0.117528	0.836478	1.05316	0.664374	-1.51926	0.128698	1.14e-05	-0.123952	0.0959598	0.883422	1.06623	0.731957	-1.29171	0.196459	0.000889521
cg03056341	11	64546100	11	64302676	R	SF1;SF1;SF1;SF1;SF1;SF1;SF1;SF1	0.223476	0.0490004	1.25042	1.37646	1.13591	4.5607	5.1e-06	0.720486	0.23229	0.0553293	1.26149	1.40598	1.13184	4.19832	2.69e-05	0.548412	-0.0846231	0.0925928	0.918859	1.1017	0.766359	-0.913927	0.360755	0.000196626	-0.0700924	0.0927143	0.932308	1.1181	0.777391	-0.756004	0.449647	0.000333079
cg03068497	7	30635838	7	30602363	R	GARS	-0.0185309	0.046505	0.98164	1.07532	0.89612	-0.398472	0.690282	0.692726	-0.023658	0.0518711	0.97662	1.08113	0.88221	-0.456092	0.648324	0.590598	-0.193169	0.0427241	0.824343	0.896345	0.758124	-4.52132	6.15e-06	0.0914277	-0.233527	0.0637649	0.791736	0.897136	0.698719	-3.66232	0.000249946	0.00523284
cg03150220	6	30640719	6	30748698	F	DHX16;DHX16;DHX16	0.208887	0.0471796	1.23231	1.3517	1.12346	4.42749	9.53e-06	0.738569	0.17598	0.0500738	1.19241	1.31538	1.08095	3.51442	0.000440713	0.86162	-0.0285212	0.0427324	0.971882	1.05679	0.893797	-0.667439	0.504492	0.0813955	-0.0274562	0.044022	0.972917	1.06059	0.892491	-0.623692	0.53283	0.0785234
cg03438552	6	32805548	6	32913526	F	TAP2;TAP2	-0.144723	0.054148	0.865262	0.962142	0.778137	-2.67274	0.00752355	0.634719	-0.0492898	0.0627268	0.951905	1.07644	0.841782	-0.785786	0.431993	0.833637	-0.232972	0.0469318	0.792176	0.868501	0.722557	-4.96406	6.9e-07	0.100794	-0.220426	0.0485856	0.802177	0.882322	0.729312	-4.53685	5.71e-06	0.163899
cg03636183	19	17000585	19	16861585	R	F2RL3	-0.195034	0.0579629	0.822807	0.9218	0.734444	-3.36481	0.000765963	0.271988	-0.222123	0.0533819	0.800817	0.889145	0.721263	-4.16103	3.17e-05	0.495197	-0.284114	0.0492884	0.752681	0.829022	0.68337	-5.76432	8.2e-09	0.107524	-0.277933	0.0508687	0.757347	0.83675	0.68548	-5.46374	4.66e-08	0.1208
cg03725309	1	109757585	1	109559108	F	SARS	-0.106875	0.0634531	0.898638	1.01765	0.793547	-1.68431	0.0921213	0.569608	-0.129806	0.0719078	0.878266	1.0112	0.762811	-1.80517	0.0710474	0.375938	-0.270511	0.0598138	0.762989	0.857893	0.678584	-4.52256	6.11e-06	0.0236703	-0.266869	0.0637565	0.765773	0.867703	0.675818	-4.18575	2.84e-05	0.01947
cg03753385	8	145579317	8	145550125	R	FBXL6;C8ORFK29;FBXL6	-0.0654143	0.0835901	0.936679	1.10343	0.795129	-0.78256	0.433886	0.356843	-0.14732	0.0943444	0.863017	1.03831	0.717318	-1.56152	0.118402	0.719819	-0.296396	0.0614013	0.743493	0.838576	0.65919	-4.8272	1.38e-06	0.0701045	-0.278481	0.0625255	0.756933	0.855618	0.66963	-4.45387	8.43e-06	0.0646557
cg04502490	16	30429711	16	30337212	R	ZNF771;ZNF771	-0.0485403	0.0971945	0.952619	1.15253	0.787382	-0.499414	0.617488	0.0680208	-0.0535887	0.109723	0.947822	1.17523	0.764415	-0.488402	0.625265	0.0654698	-0.20496	0.0438994	0.81468	0.887881	0.747514	-4.66885	3.03e-06	0.171931	-0.196339	0.0450936	0.821733	0.897667	0.752223	-4.35404	1.34e-05	0.23828
cg04583842	16	88103117	16	86660618	R	BANP;BANP	0.0635238	0.0530309	1.06558	1.1823	0.960389	1.19786	0.23097	0.59119	0.0667152	0.0596936	1.06899	1.20167	0.950959	1.11763	0.263727	0.541146	0.210363	0.0462951	1.23413	1.35135	1.12707	4.54396	5.52e-06	0.140036	0.215074	0.0512221	1.23995	1.3709	1.12151	4.19886	2.68e-05	0.0387517
cg04803994	11	1592587	11	1549163	R	HCCA2;LOC338651;DUSP8	0.234847	0.0518667	1.26472	1.40005	1.14247	4.5279	5.96e-06	0.795205	0.246052	0.0573396	1.27897	1.43109	1.14301	4.29113	1.78e-05	0.864771	-0.0279545	0.0844671	0.972433	1.14752	0.824062	-0.330952	0.740681	0.000242735	-0.00363906	0.083745	0.996368	1.1741	0.84554	-0.043454	0.96534	0.000717579
cg04973995	10	74057977	10	73727983	R		-0.0955515	0.0542345	0.908872	1.01081	0.817217	-1.76182	0.0780995	0.977667	-0.052527	0.062948	0.948829	1.07342	0.838698	-0.83445	0.404028	0.872533	-0.250481	0.0538304	0.778426	0.865045	0.700481	-4.65316	3.27e-06	0.150506	-0.254475	0.0560326	0.775323	0.865324	0.694683	-4.54156	5.58e-06	0.100271
cg05059607	17	65488100	17	62918562	R	PITPNC1;PITPNC1	0.313394	0.0654867	1.36806	1.55542	1.20327	4.78561	1.7e-06	0.60328	0.299945	0.0769834	1.34978	1.56962	1.16074	3.89623	9.77e-05	0.53748	0.0808011	0.0552874	1.08416	1.20824	0.972814	1.46147	0.143886	0.0503334	0.0784098	0.0602021	1.08157	1.21702	0.961187	1.30244	0.192765	0.0398195
cg05090392	7	157209531	7	156902292	R	DNAJB6	-0.00510149	0.0464888	0.994912	1.08982	0.908265	-0.109736	0.912619	0.387467	-0.0414343	0.0601391	0.959412	1.07944	0.852735	-0.688975	0.490839	0.512565	-0.212128	0.0473082	0.808861	0.887449	0.737232	-4.48396	7.33e-06	0.113376	-0.207566	0.048253	0.812559	0.893159	0.739233	-4.30163	1.7e-05	0.127225
cg05201865	16	25026718	16	24934219	F	ARHGAP17;ARHGAP17	0.245612	0.052153	1.2784	1.41599	1.15418	4.70945	2.48e-06	0.308023	0.198709	0.123687	1.21983	1.55447	0.957223	1.60654	0.108155	0.0649484	-0.00151681	0.0601968	0.998484	1.12352	0.887362	-0.0251975	0.979897	0.0135414	0.0829345	0.0959836	1.08647	1.31136	0.90015	0.864048	0.387561	0.000126415
cg05291178	3	10149466	3	10124466	R	C3orf24;C3orf24	0.0796901	0.046024	1.08295	1.18518	0.989538	1.73149	0.0833644	0.966855	0.0704828	0.0509536	1.07303	1.18572	0.971041	1.38327	0.166581	0.903231	0.210029	0.0470381	1.23371	1.35286	1.12506	4.46507	8e-06	0.283444	0.199426	0.0479679	1.2207	1.34104	1.11116	4.15748	3.22e-05	0.385808
cg05305444	2	25581681	2	25435185	F		0.00906765	0.0450643	1.00911	1.10229	0.923801	0.201216	0.84053	0.464513	0.036132	0.0499072	1.03679	1.14334	0.940178	0.723983	0.469076	0.482764	0.214826	0.045585	1.23965	1.3555	1.13369	4.71266	2.45e-06	0.134355	0.205532	0.0460306	1.22818	1.34414	1.12222	4.46512	8e-06	0.19937
cg05575921	5	373378	5	426378	F	AHRR	-0.232757	0.177817	0.792346	1.12273	0.559183	-1.30897	0.190545	0.00409618	-0.207522	0.239261	0.812595	1.29879	0.508406	-0.867344	0.385753	0.000505	-0.243447	0.0502255	0.783921	0.865018	0.710427	-4.84709	1.25e-06	0.276379	-0.223633	0.0510488	0.799608	0.883753	0.723475	-4.38077	1.18e-05	0.407266
cg05600681	9	19380307	9	19370307	R	RPS6	0.22984	0.0472564	1.2584	1.38052	1.14708	4.86368	1.15e-06	0.709756	0.204041	0.0603207	1.22635	1.38026	1.0896	3.38261	0.000718014	0.335546	0.0823559	0.0878466	1.08584	1.28986	0.914093	0.937496	0.348503	0.000389734	0.0687437	0.0910751	1.07116	1.2805	0.896046	0.754802	0.450368	0.000376879
cg05636869	5	52777880	5	52813637	R	FST;FST	0.278121	0.0542518	1.32065	1.46881	1.18743	5.12648	2.95e-07	0.758504	0.191962	0.115597	1.21162	1.51973	0.965984	1.66062	0.0967905	0.112376	-0.0903579	0.113354	0.913604	1.1409	0.731593	-0.797133	0.425374	2.76e-05	-0.11687	0.123551	0.889701	1.13348	0.698354	-0.94592	0.344189	1.3e-05
cg05838155	17	37557276	17	34810802	R	FBXL20	0.230855	0.0507944	1.25968	1.39154	1.14031	4.54489	5.5e-06	0.958225	0.147503	0.0611032	1.15894	1.30639	1.02813	2.41399	0.0157789	0.34815	0.0116079	0.0579214	1.01168	1.1333	0.903104	0.200409	0.841161	0.0249211	0.00550538	0.0602772	1.00552	1.13162	0.893474	0.0913344	0.927227	0.0251062
cg05863534	17	34948351	17	32022464	R	DHRS11;DHRS11	0.237145	0.0523276	1.26762	1.40454	1.14406	4.53193	5.84e-06	0.973528	0.205992	0.0589994	1.22874	1.37938	1.09456	3.49143	0.000480448	0.870527	-5.03e-05	0.0814292	0.99995	1.17298	0.852441	-0.000617452	0.999507	0.00195734	-0.00204266	0.0861921	0.997959	1.18163	0.842839	-0.023699	0.981093	0.0018633
cg05951221	2	233284402	2	232992646	F		-0.249442	0.161397	0.779235	1.06918	0.567916	-1.54552	0.122221	0.00150713	-0.259488	0.203485	0.771447	1.14952	0.517721	-1.27522	0.202232	0.000268076	-0.256119	0.0470153	0.77405	0.848768	0.705909	-5.44757	5.11e-08	0.0484803	-0.239282	0.0478455	0.787193	0.864586	0.716728	-5.00113	5.7e-07	0.0868738
cg06690548	4	139162808	4	139382258	R	SLC7A11	-0.00598299	0.0559473	0.994035	1.10924	0.890796	-0.10694	0.914837	0.274001	-0.0192576	0.0858019	0.980927	1.16057	0.829088	-0.224442	0.822413	0.137926	-0.285615	0.0550508	0.751552	0.837181	0.674682	-5.18821	2.12e-07	0.0235951	-0.302372	0.0575669	0.739063	0.827339	0.660206	-5.25254	1.5e-07	0.0251153
cg06970472	4	40910981	4	40605738	R	APBB2;APBB2;APBB2	-0.117711	0.0950484	0.888953	1.07099	0.737856	-1.23844	0.215554	0.110305	-0.104771	0.0970608	0.900531	1.08923	0.744524	-1.07943	0.280394	0.151605	-0.226801	0.0492639	0.797079	0.877881	0.723714	-4.6038	4.15e-06	0.101328	-0.213607	0.0507263	0.807666	0.892094	0.731228	-4.21097	2.54e-05	0.175428
cg07231787	14	79745403	14	78815156	R	NRXN3;NRXN3;NRXN3	0.273954	0.0607194	1.31515	1.48136	1.16759	4.5118	6.43e-06	0.921633	0.228395	0.0699688	1.25658	1.44128	1.09555	3.26424	0.00109759	0.512732	0.0184863	0.0507721	1.01866	1.12524	0.922169	0.364104	0.71578	0.229062	0.0275942	0.0526447	1.02798	1.13971	0.927197	0.52416	0.600168	0.0957387
cg07348009	1	2985689	1	2975549	R	PRDM16;FLJ42875;PRDM16;FLJ42875	0.236485	0.046572	1.26679	1.38786	1.15627	5.07783	3.82e-07	0.858529	0.214004	0.0521127	1.23863	1.37183	1.11836	4.10656	4.02e-05	0.503843	0.00691181	0.0680685	1.00694	1.15065	0.881172	0.101542	0.91912	0.00604377	-0.0211376	0.0768572	0.979084	1.13826	0.842166	-0.275024	0.783298	0.00289729
cg07573985	6	33386467	6	33494445	R	CUTA;CUTA;SYNGAP1;CUTA;CUTA;CUTA	-0.0569704	0.0828599	0.944622	1.11119	0.80302	-0.68755	0.491736	0.112257	-0.0666318	0.0858298	0.93554	1.10693	0.790683	-0.776325	0.437557	0.140428	-0.280419	0.0599502	0.755467	0.849662	0.671715	-4.67752	2.9e-06	0.00761687	-0.27516	0.0610921	0.759451	0.856056	0.673747	-4.50402	6.67e-06	0.00922235
cg07773272	18	43608105	18	41862103	F	PSTPIP2	0.268637	0.0469096	1.30818	1.43416	1.19327	5.72671	1.02e-08	0.931375	0.308927	0.0534322	1.36196	1.51233	1.22654	5.78167	7.4e-09	0.686793	-0.0236265	0.0622813	0.97665	1.10345	0.864419	-0.379352	0.704427	0.00812307	-0.0282065	0.0661966	0.972188	1.10687	0.853891	-0.426102	0.670034	0.00707644
cg07877229	7	142554307	7	142264429	F	EPHB6	0.242041	0.0478604	1.27385	1.39913	1.15978	5.05722	4.25e-07	0.929462	0.260283	0.053146	1.2973	1.43972	1.16896	4.89751	9.71e-07	0.782304	0.05375	0.0817178	1.05522	1.23852	0.89905	0.657751	0.510698	0.000447758	0.0589632	0.0890495	1.06074	1.26301	0.890855	0.66214	0.507882	0.000245278
cg07959380	16	89894648	16	88422149	F	SPIRE2	0.244311	0.0546038	1.27674	1.42096	1.14716	4.47425	7.67e-06	0.662185	0.218206	0.0620189	1.24384	1.40462	1.10147	3.51838	0.000434191	0.358318	-0.0942585	0.109029	0.910047	1.12686	0.734948	-0.864526	0.387299	1.87e-05	-0.0805853	0.108691	0.922576	1.14162	0.74556	-0.741418	0.45844	5.34e-05
cg08215334	17	44799588	17	42154772	F	NSF	0.11422	0.086036	1.121	1.32691	0.947043	1.32758	0.184317	0.098118	0.126833	0.0960065	1.13523	1.37027	0.940504	1.32109	0.186472	0.116252	0.209733	0.0445601	1.23335	1.34591	1.1302	4.70676	2.52e-06	0.134541	0.213569	0.0451118	1.23809	1.35255	1.13332	4.73422	2.2e-06	0.14366
cg08251776	16	58767249	16	57324750	R	GOT2	-0.0932713	0.0605386	0.910946	1.02571	0.809024	-1.54069	0.123392	0.725082	-0.0929485	0.06904	0.91124	1.04328	0.795912	-1.3463	0.178206	0.674062	-0.270463	0.0518801	0.763026	0.844697	0.689253	-5.21322	1.86e-07	0.135282	-0.258674	0.053449	0.772075	0.857346	0.695285	-4.83963	1.3e-06	0.202724
cg08529345	16	54971700	16	53529201	F		0.277267	0.0591271	1.31952	1.48165	1.17513	4.68933	2.74e-06	0.70055	0.212391	0.0650854	1.23663	1.40489	1.08852	3.26326	0.00110137	0.805845	-0.0504927	0.0932675	0.950761	1.14146	0.791918	-0.541375	0.588249	0.00132807	-0.0986578	0.103319	0.906053	1.10943	0.739957	-0.954883	0.339637	0.000778461
cg08595011	3	43147479	3	43122483	R	C3orf39;C3orf39	0.291791	0.0634616	1.33882	1.51615	1.18223	4.59792	4.27e-06	0.982292	0.291188	0.0698413	1.33802	1.5343	1.16684	4.16928	3.06e-05	0.97979	0.0650784	0.0622416	1.06724	1.20571	0.944674	1.04558	0.295757	0.0180591	0.0969813	0.0920364	1.10184	1.31966	0.919974	1.05373	0.292007	0.000689303
cg08998192	6	32805570	6	32913548	F	TAP2;TAP2	-0.120737	0.0452581	0.886267	0.968476	0.811036	-2.66775	0.00763612	0.877271	-0.0750794	0.0516859	0.92767	1.02657	0.838296	-1.45261	0.146332	0.500612	-0.214391	0.0449095	0.807033	0.88129	0.739032	-4.77385	1.81e-06	0.0751211	-0.201654	0.0465142	0.817378	0.895399	0.746155	-4.33532	1.46e-05	0.129698
cg09822726	17	61443331	17	58797063	R	TANC2	-0.251712	0.0530011	0.777469	0.862578	0.700757	-4.74918	2.04e-06	0.55955	-0.202517	0.0640342	0.816672	0.92588	0.720345	-3.16264	0.00156345	0.877072	0.0219616	0.0674437	1.0222	1.16667	0.89563	0.325629	0.744705	0.0140435	0.0151155	0.072657	1.01523	1.17061	0.880476	0.208039	0.835198	0.013043
cg09838042	1	92351547	1	92124135	F	TGFBR3;TGFBR3	0.245185	0.0545575	1.27786	1.42208	1.14827	4.49407	6.99e-06	0.845973	0.234528	0.0609935	1.26431	1.42486	1.12185	3.84513	0.00012049	0.766443	-0.0120265	0.0485761	0.988046	1.08674	0.898314	-0.247581	0.804458	0.163454	0.0121074	0.0689635	1.01218	1.15867	0.88421	0.175562	0.860638	0.00843066
cg09937344	15	56757325	15	54544617	F	MNS1;MNS1	0.2618	0.0522908	1.29927	1.43949	1.1727	5.00662	5.54e-07	0.444075	0.196529	0.073229	1.21717	1.40503	1.05443	2.68376	0.00728	0.283965	-0.0531332	0.123514	0.948254	1.20799	0.744368	-0.43018	0.667065	2.6e-07	-0.0612866	0.130845	0.940554	1.21552	0.72779	-0.46839	0.639506	3.1e-07
cg10051935	19	58740549	19	63432361	R	ZNF544	-0.0215527	0.0444227	0.978678	1.06771	0.89707	-0.485174	0.627553	0.892806	-0.0515898	0.0505167	0.949718	1.04857	0.86019	-1.02124	0.307139	0.903896	-0.218286	0.0422473	0.803895	0.873295	0.740011	-5.16687	2.38e-07	0.196411	-0.1954	0.0435898	0.822505	0.895866	0.755152	-4.4827	7.37e-06	0.412927
cg10266068	19	18451573	19	18312573	R	PGPEP1	0.228607	0.0480851	1.25685	1.38106	1.1438	4.75421	1.99e-06	0.44599	0.19381	0.0546046	1.21387	1.35099	1.09066	3.54934	0.000386202	0.644203	0.0558055	0.0764899	1.05739	1.22842	0.910178	0.72958	0.465647	0.00437764	0.0877155	0.067775	1.09168	1.24677	0.955879	1.29422	0.195591	0.0137958
cg10427140	20	47444573	20	46877980	R	PREX1	0.213442	0.0470649	1.23793	1.35756	1.12884	4.53506	5.76e-06	0.54288	0.218398	0.0532729	1.24408	1.38101	1.12073	4.09962	4.14e-05	0.547016	-0.116905	0.11575	0.88967	1.11624	0.709089	-1.00997	0.312507	9.76e-07	-0.0825328	0.12494	0.920781	1.17627	0.720785	-0.66058	0.508881	3.24e-07
cg10448562	17	4699384	17	4646342	F	PSMB6	0.228762	0.0504447	1.25704	1.38768	1.1387	4.5349	5.76e-06	0.915919	0.172147	0.0710263	1.18785	1.36528	1.03348	2.42371	0.015363	0.3071	0.0796452	0.0447689	1.0829	1.18222	0.991931	1.77903	0.0752346	0.052199	0.0364577	0.0787325	1.03713	1.21019	0.888822	0.463059	0.643322	0.00253997
cg11074549	14	75642944	14	74712697	F	TMED10	0.239711	0.0534566	1.27088	1.41126	1.14446	4.48421	7.32e-06	0.409745	0.213519	0.0846573	1.23803	1.46148	1.04874	2.52215	0.0116638	0.233058	-0.0267953	0.0801484	0.97356	1.13916	0.832031	-0.334321	0.738137	0.00382527	-0.0330026	0.0836248	0.967536	1.13986	0.821267	-0.394651	0.693101	0.00377813
cg11152298	5	142783383	5	142763576	R	NR3C1;NR3C1;NR3C1;NR3C1;NR3C1;NR3C1;NR3C1	0.235837	0.0516653	1.26597	1.40088	1.14405	4.56471	5e-06	0.691399	0.256207	0.0577002	1.29202	1.44672	1.15386	4.44032	8.98e-06	0.485933	-0.0431195	0.0602095	0.957797	1.07777	0.851181	-0.716158	0.473894	0.0121708	-0.038849	0.0654062	0.961896	1.09346	0.846161	-0.593964	0.552536	0.00891092
cg11187245	6	31323397	6	31431376	F	HLA-B	-0.286734	0.0647086	0.750712	0.852225	0.66129	-4.43115	9.37e-06	0.405103	-0.18705	0.0745475	0.829402	0.95989	0.716653	-2.50914	0.0121026	0.757131	-0.0479583	0.0526299	0.953174	1.05675	0.859751	-0.911237	0.36217	0.269383	-0.0509421	0.0541956	0.950334	1.05684	0.854563	-0.939968	0.347234	0.0877435
cg11296937	11	64084966	11	63841542	F	PRDX5;PRDX5;TRMT112;PRDX5	0.241073	0.0534967	1.27261	1.4133	1.14593	4.50631	6.6e-06	0.41122	0.280457	0.0611434	1.32373	1.49227	1.17423	4.58687	4.5e-06	0.805878	0.0682842	0.0616651	1.07067	1.20822	0.948779	1.10734	0.268147	0.0314795	0.0539651	0.0666288	1.05545	1.20269	0.926235	0.809936	0.417977	0.0260207
cg11942936	10	77169689	10	76839695	F		-0.0527636	0.0775054	0.948604	1.10423	0.814913	-0.680774	0.496014	0.169319	-0.0174197	0.107181	0.982731	1.21246	0.796527	-0.162526	0.870891	0.0761119	-0.215238	0.0465224	0.80635	0.883332	0.736076	-4.62654	3.72e-06	0.0559912	-0.271214	0.0833729	0.762453	0.897804	0.647508	-3.25302	0.00114184	0.000653486
cg12054453	17	57915717	17	55270499	F	TMEM49	-0.228668	0.044089	0.795593	0.867401	0.729729	-5.18651	2.14e-07	0.706637	-0.190504	0.0506921	0.826543	0.912884	0.748368	-3.75805	0.000171242	0.730865	-0.0930748	0.0774789	0.911125	1.06055	0.782757	-1.20129	0.229638	0.000647657	-0.0692198	0.0730369	0.933122	1.07673	0.808664	-0.947738	0.343263	0.00320114
cg12714180	1	38512250	1	38284837	F	POU3F1	0.235962	0.0493329	1.26613	1.39467	1.14943	4.78306	1.73e-06	0.905377	0.207908	0.0547857	1.2311	1.37065	1.10575	3.79493	0.000147682	0.520132	-0.010047	0.057718	0.990003	1.10858	0.88411	-0.17407	0.86181	0.0214918	-0.0406851	0.0730441	0.960131	1.10792	0.832059	-0.556994	0.577531	0.0059347
cg12836643	22	39129370	22	37459316	R	GTPBP1	0.283589	0.0532699	1.32789	1.47403	1.19624	5.32363	1.02e-07	0.40254	0.369087	0.0634092	1.44641	1.63783	1.27737	5.82072	5.86e-09	0.462335	0.0600237	0.0484662	1.06186	1.16768	0.965634	1.23846	0.215544	0.134721	0.0664681	0.0504863	1.06873	1.17989	0.968037	1.31656	0.187988	0.134751
cg13359998	1	230241764	1	228308387	F	GALNT2	-0.169651	0.123675	0.84396	1.07546	0.662289	-1.37175	0.170142	0.177461	-0.26947	0.181228	0.763784	1.08952	0.535434	-1.48691	0.137038	0.0654469	-0.286436	0.0553825	0.750935	0.837037	0.673689	-5.17197	2.32e-07	0.0812422	-0.297186	0.0634253	0.742906	0.841245	0.656063	-4.6856	2.79e-06	0.0304621
cg13619623	7	33637324	7	33603849	F	BBS9;BBS9;BBS9;BBS9	0.242396	0.0522529	1.2743	1.41172	1.15025	4.63889	3.5e-06	0.389943	0.242868	0.0623052	1.2749	1.44049	1.12834	3.89804	9.7e-05	0.351419	0.117645	0.0607156	1.12484	1.26699	0.998643	1.93764	0.052667	0.0134205	0.140074	0.075405	1.15036	1.33358	0.99231	1.85762	0.0632227	0.00291736
cg13773948	10	43277913	10	42597919	F	BMS1	0.198414	0.0443466	1.21947	1.33021	1.11795	4.47416	7.67e-06	0.840714	0.184723	0.0557733	1.20289	1.34184	1.07832	3.31203	0.000926208	0.822782	-0.0983316	0.0749813	0.906348	1.04983	0.782474	-1.31142	0.189718	0.00111384	-0.114714	0.0800188	0.891621	1.04302	0.762197	-1.43358	0.151691	0.00109261
cg14051236	14	100029763	14	99099516	R	CCDC85C	-0.105672	0.0615921	0.89972	1.01516	0.797405	-1.71567	0.0862225	0.248573	-0.11131	0.0686822	0.894661	1.02358	0.781979	-1.62065	0.105093	0.262661	-0.213811	0.0433747	0.807501	0.879152	0.741689	-4.9294	8.25e-07	0.107337	-0.214333	0.0448482	0.80708	0.881235	0.739164	-4.77908	1.76e-06	0.068686
cg14126493	5	176831297	5	176763903	R	F12	0.29989	0.0552882	1.34971	1.50419	1.2111	5.42413	5.82e-08	0.361031	0.315279	0.0600084	1.37064	1.54172	1.21855	5.25391	1.49e-07	0.432472	-0.00947361	0.0912575	0.990571	1.18458	0.828334	-0.103812	0.917319	0.00172087	0.00202586	0.101057	1.00203	1.22152	0.821975	0.0200467	0.984006	0.00104377
cg14460403	10	119301766	10	119291756	R	EMX2;EMX2OS;EMX2	0.253446	0.0564863	1.28846	1.4393	1.15342	4.48686	7.23e-06	0.388733	0.233252	0.101328	1.2627	1.54011	1.03526	2.30195	0.021338	0.192842	-0.0247119	0.0839777	0.975591	1.15014	0.827531	-0.294268	0.768553	0.00120636	-0.0493535	0.0891649	0.951845	1.13361	0.799222	-0.553508	0.579916	0.00083932
cg14476101	1	120255992	1	120057515	R	PHGDH	-0.0645943	0.045768	0.937448	1.02543	0.857015	-1.41134	0.158144	0.558465	-0.0830831	0.0521923	0.920275	1.0194	0.830789	-1.59187	0.111415	0.648248	-0.265428	0.0544224	0.766878	0.853201	0.689288	-4.87718	1.08e-06	0.0172711	-0.274642	0.0554652	0.759844	0.847106	0.681572	-4.9516	7.36e-07	0.0194381
cg14543508	9	123631308	9	122671129	F	PHF19	0.235016	0.0478837	1.26493	1.38939	1.15161	4.90806	9.2e-07	0.980077	0.194208	0.0562614	1.21435	1.35592	1.08756	3.45188	0.000556693	0.760472	-0.050137	0.0869533	0.951099	1.12783	0.802065	-0.576597	0.564211	0.000293786	-0.0665544	0.0911265	0.935612	1.11857	0.782577	-0.730351	0.465175	0.000299886
cg15345415	5	151150903	5	151131096	R	G3BP1;G3BP1	0.239879	0.0529579	1.2711	1.41012	1.14578	4.52961	5.91e-06	0.474265	0.25165	0.0586562	1.28615	1.44284	1.14647	4.29025	1.78e-05	0.528013	-0.0853062	0.0991699	0.918231	1.11524	0.756026	-0.860203	0.389677	0.000226823	-0.054217	0.101526	0.947227	1.15578	0.776307	-0.534023	0.593326	0.000315543
cg15444217	10	133750371	10	133600361	F	PPP2R2D;PPP2R2D;PPP2R2D	-0.0555809	0.0473183	0.945935	1.03786	0.862151	-1.17462	0.240148	0.619378	-0.0362689	0.0525107	0.964381	1.06892	0.870063	-0.690695	0.489757	0.608983	0.197868	0.0444308	1.2188	1.3297	1.11715	4.45338	8.45e-06	0.241984	0.198751	0.0455345	1.21988	1.33376	1.11572	4.36485	1.27e-05	0.153318
cg15684116	1	153700070	1	151966694	R	INTS3	0.244684	0.0486746	1.27722	1.40507	1.161	5.02694	4.98e-07	0.683194	0.182783	0.0526946	1.20055	1.33118	1.08275	3.46873	0.000522917	0.591736	-0.0538702	0.081805	0.947555	1.11234	0.807181	-0.658519	0.510204	0.000117902	-0.0322574	0.089409	0.968257	1.15371	0.812614	-0.360785	0.718261	6.46e-05
cg15822908	1	33502755	1	33275342	F	AK2;AK2	0.290599	0.0544105	1.33723	1.48772	1.20196	5.34085	9.25e-08	0.352055	0.271984	0.0761859	1.31257	1.52395	1.1305	3.57001	0.000356972	0.271793	-0.0140676	0.0968707	0.986031	1.1922	0.815516	-0.145221	0.884537	7.49e-05	-0.00795739	0.104455	0.992074	1.21747	0.808407	-0.0761798	0.939276	6.08e-05
cg15871086	18	56526595	18	54677575	F		-0.144701	0.0560401	0.865281	0.965738	0.775273	-2.5821	0.00982006	0.290622	-0.166095	0.0653351	0.846966	0.962676	0.745164	-2.5422	0.0110157	0.286384	-0.21567	0.0439497	0.806001	0.87851	0.739478	-4.9072	9.24e-07	0.255824	-0.199613	0.0453001	0.819048	0.895096	0.749461	-4.40646	1.05e-05	0.533299
cg16411857	16	57023191	16	55580692	R	NLRC5	-0.269306	0.0475645	0.763909	0.838551	0.695912	-5.66192	1.5e-08	0.470474	-0.265841	0.0532075	0.766561	0.850821	0.690646	-4.9963	5.84e-07	0.460293	-0.221206	0.117429	0.801551	1.009	0.636757	-1.88374	0.0595999	4.32e-08	-0.259512	0.130893	0.771428	0.997043	0.596866	-1.98262	0.0474094	7.74e-09
cg16445596	16	90075204	16	88602705	F	DBNDD1;DBNDD1	0.244091	0.0545505	1.27646	1.4205	1.14703	4.47459	7.66e-06	0.775228	0.285235	0.0600382	1.33007	1.49617	1.18242	4.75089	2.03e-06	0.828152	-0.0810954	0.111171	0.922106	1.1466	0.741566	-0.729466	0.465716	0.00014737	-0.0606756	0.116732	0.941128	1.18308	0.74866	-0.519785	0.603213	0.000129545
cg16554164	1	32410678	1	32183265	R		-0.00260809	0.0493846	0.997395	1.09876	0.905379	-0.0528117	0.957882	0.685114	-0.0360293	0.0552273	0.964612	1.07489	0.86565	-0.652382	0.514155	0.86126	-0.219375	0.0444892	0.803021	0.876187	0.735964	-4.93096	8.18e-07	0.144368	-0.247882	0.0639021	0.780452	0.884588	0.688576	-3.87908	0.000104852	0.00975764
cg16936953	17	57915665	17	55270447	F	TMEM49	-0.280898	0.0496805	0.755105	0.832332	0.685044	-5.65409	1.57e-08	0.864561	-0.274564	0.0578782	0.759903	0.851187	0.678408	-4.74384	2.1e-06	0.834025	-0.10024	0.0895993	0.90462	1.07829	0.758923	-1.11876	0.263244	0.00020231	-0.0696321	0.0825031	0.932737	1.09645	0.793471	-0.843993	0.398673	0.00168187
cg17398613	21	43919853	21	42792922	R	SLC37A1	0.24297	0.0522076	1.27503	1.41241	1.15101	4.65392	3.26e-06	0.894546	0.286161	0.0595611	1.33131	1.49616	1.18462	4.80449	1.55e-06	0.428519	0.0427053	0.0430957	1.04363	1.13561	0.959098	0.99094	0.321715	0.17481	0.0646186	0.0444739	1.06675	1.16391	0.977702	1.45296	0.146236	0.333153
cg17540545	19	35630355	19	40322195	R	FXYD1;FXYD1	-0.0646996	0.122155	0.937349	1.19092	0.73777	-0.529654	0.596352	0.4219	-0.123178	0.162833	0.884106	1.2165	0.642537	-0.756471	0.449367	0.256643	-0.339013	0.0693068	0.712473	0.816138	0.621975	-4.89149	1e-06	0.432065	-0.343732	0.0709068	0.709119	0.814847	0.617109	-4.84766	1.25e-06	0.379238
cg17548431	4	160024475	4	160243925	R		0.252443	0.0525784	1.28717	1.42689	1.16113	4.80128	1.58e-06	0.433693	0.253402	0.0571597	1.2884	1.44114	1.15185	4.43323	9.28e-06	0.384888	-0.0890224	0.0871328	0.914825	1.08519	0.771204	-1.02169	0.306929	0.00204408	-0.0760094	0.0973718	0.926807	1.12169	0.765782	-0.78061	0.435032	0.000944482
cg17597744	8	53627099	8	53789652	R	RB1CC1;RB1CC1	0.273186	0.0617766	1.31415	1.4833	1.16428	4.42217	9.77e-06	0.334491	0.24849	0.103299	1.28209	1.56981	1.0471	2.40554	0.0161485	0.179672	0.0545404	0.0693293	1.05606	1.20976	0.921876	0.786686	0.431466	0.0156799	0.0509984	0.0766031	1.05232	1.2228	0.905613	0.665749	0.505571	0.0104801
cg17759224	1	235098018	1	233164641	F		-0.060504	0.0884873	0.94129	1.11955	0.79141	-0.68376	0.494127	0.295386	-0.124476	0.131034	0.882959	1.14151	0.68297	-0.94995	0.342138	0.171333	-0.292322	0.0570114	0.746528	0.834786	0.667601	-5.12743	2.94e-07	0.201073	-0.296287	0.0586737	0.743574	0.834196	0.662796	-5.04974	4.42e-07	0.175128
cg18085807	6	30313188	6	30421167	R	RPP21	0.0238269	0.0659353	1.02411	1.16539	0.899959	0.361367	0.717825	0.184534	0.0573461	0.05272	1.05902	1.17431	0.955056	1.08775	0.276706	0.440403	-0.217319	0.0445615	0.804673	0.878114	0.737374	-4.87684	1.08e-06	0.0514295	-0.229268	0.0622865	0.795115	0.898358	0.703738	-3.68086	0.000232448	0.0125796
cg18279467	3	5020901	3	4995901	R	BHLHE40	0.22443	0.049222	1.25161	1.37837	1.1365	4.55954	5.13e-06	0.654155	0.175446	0.0947525	1.19178	1.43499	0.989783	1.85162	0.0640803	0.162276	-0.0394157	0.0869783	0.961351	1.14004	0.810671	-0.453167	0.650428	0.000399358	-0.063327	0.0958454	0.938636	1.13262	0.777879	-0.660721	0.508791	0.0001591
cg18498537	12	88535572	12	87059703	R	TMTC3;CEP290	0.290514	0.0611793	1.33711	1.50746	1.18602	4.74856	2.05e-06	0.314123	0.259955	0.117026	1.29687	1.63122	1.03106	2.22134	0.0263282	0.0969883	0.00554458	0.0827675	1.00556	1.18266	0.854978	0.0669899	0.94659	0.00352034	0.0282385	0.0928667	1.02864	1.234	0.85746	0.304075	0.761071	0.00162518
cg18604876	3	5164258	3	5139258	R	ARL8B	0.254522	0.0537403	1.28984	1.43312	1.16089	4.73615	2.18e-06	0.376687	0.258286	0.0626394	1.29471	1.46383	1.14512	4.12338	3.73e-05	0.352525	-0.109823	0.116661	0.895993	1.12618	0.712854	-0.941387	0.346506	8.37e-05	-0.137725	0.125138	0.871339	1.11354	0.681816	-1.10058	0.271078	5e-05
cg18780288	10	111659903	10	111649893	R	XPNPEP1;XPNPEP1;XPNPEP1	-0.104561	0.110727	0.90072	1.11903	0.724998	-0.944314	0.345009	0.390639	-0.278214	0.131126	0.757135	0.979017	0.58554	-2.12172	0.0338611	0.590857	-0.375198	0.0696807	0.687153	0.787711	0.599432	-5.38453	7.26e-08	0.299397	-0.389061	0.070991	0.677693	0.778864	0.589663	-5.48043	4.24e-08	0.205008
cg18788524	1	145096602	1	143807959	F	SEC22B	0.256414	0.0531018	1.29229	1.43404	1.16455	4.82872	1.37e-06	0.395841	0.230614	0.0834596	1.25937	1.48319	1.06933	2.76318	0.00572411	0.259035	-0.00373418	0.0763841	0.996273	1.15717	0.857746	-0.0488868	0.961009	0.00808717	0.00677775	0.0863315	1.0068	1.19242	0.850074	0.0785085	0.937424	0.00429641
cg18942579	17	57915773	17	55270555	R	TMEM49	-0.298403	0.0533931	0.742002	0.823861	0.668276	-5.58881	2.29e-08	0.35793	-0.250528	0.0578408	0.778389	0.87183	0.694963	-4.33134	1.48e-05	0.404342	-0.112706	0.106365	0.893414	1.10051	0.725292	-1.05961	0.289322	5.66e-06	-0.095925	0.105136	0.908532	1.11644	0.739344	-0.912391	0.361563	2.63e-05
cg19097500	1	61542329	1	61314917	R	NFIA	0.241215	0.0494988	1.27279	1.40247	1.15511	4.87314	1.1e-06	0.923758	0.270529	0.0578692	1.31066	1.46808	1.17012	4.67483	2.94e-06	0.966548	0.0175912	0.0620622	1.01775	1.14939	0.90118	0.283445	0.776836	0.0113248	0.0383823	0.0680998	1.03913	1.18751	0.909288	0.563618	0.573014	0.00786017
cg19308365	11	31391254	11	31347830	R	DNAJC24;DCDC1;DCDC1	0.23527	0.0502369	1.26525	1.39617	1.1466	4.6832	2.82e-06	0.97577	0.204037	0.0577064	1.22634	1.3732	1.09519	3.53578	0.00040658	0.931337	0.0162557	0.0976208	1.01639	1.23071	0.839389	0.166519	0.867749	1.3e-05	0.00521526	0.103618	1.00523	1.23159	0.820472	0.0503318	0.959858	8.44e-06
cg19377230	2	241295512	2	240944185	F		0.0365872	0.0600072	1.03726	1.16673	0.922169	0.609714	0.542052	0.313216	0.0467932	0.0664215	1.04791	1.19361	0.91999	0.70449	0.481128	0.326559	0.210536	0.0472048	1.23434	1.35399	1.12526	4.46006	8.19e-06	0.172084	0.20565	0.04802	1.22832	1.34955	1.11799	4.2826	1.85e-05	0.151738
cg19594360	1	151255303	1	149521927	F	ZNF687	0.269204	0.0494558	1.30892	1.44215	1.188	5.44333	5.23e-08	0.610591	0.2534	0.0610986	1.2884	1.45231	1.14299	4.1474	3.36e-05	0.349163	0.0318636	0.0552204	1.03238	1.15038	0.926475	0.577025	0.563922	0.0240316	0.0490544	0.0526702	1.05028	1.1645	0.947262	0.93135	0.351672	0.0349053
cg19872237	10	127589098	10	127579088	F	FANK1	-0.237869	0.0537435	0.788306	0.875875	0.709492	-4.426	9.6e-06	0.354327	-0.184214	0.0672056	0.831758	0.948863	0.729106	-2.74105	0.00612433	0.707022	-0.0170125	0.0475846	0.983131	1.07924	0.895585	-0.35752	0.720703	0.340571	-0.0100831	0.0488405	0.989968	1.08942	0.899595	-0.206449	0.83644	0.171678
cg19910610	14	104389386	14	103459139	F	C14orf2;C14orf2	-0.219091	0.0461438	0.803249	0.879283	0.73379	-4.748	2.05e-06	0.978351	-0.201206	0.0574365	0.817744	0.915184	0.730679	-3.50311	0.000459866	0.867527	-0.0359876	0.0608585	0.964652	1.08686	0.856184	-0.591333	0.554297	0.00887319	-0.019363	0.0653091	0.980823	1.11476	0.862976	-0.296482	0.766862	0.00733108
cg20174277	10	49864417	10	49534423	R		0.264347	0.0524051	1.30258	1.44349	1.17543	5.04431	4.55e-07	0.47393	0.210275	0.123755	1.23402	1.57276	0.968231	1.69912	0.089296	0.0851756	-0.0727029	0.11855	0.929877	1.17311	0.737078	-0.613267	0.5397	5.78e-06	-0.0385431	0.128466	0.96219	1.23769	0.748012	-0.300026	0.764157	2.01e-06
cg20193104	6	31588802	6	31696781	F	BAT2	0.273522	0.0538035	1.31459	1.46079	1.18302	5.08373	3.7e-07	0.763058	0.234313	0.0734497	1.26404	1.45976	1.09456	3.19011	0.00142218	0.288781	0.0127135	0.0754961	1.01279	1.17432	0.87349	0.168399	0.866269	0.0045941	-0.0184997	0.0844835	0.98167	1.15846	0.831863	-0.218974	0.82667	0.00246058
cg20706599	15	90777202	15	88578206	F	CIB1;C15orf58;CIB1	0.300139	0.0545941	1.35005	1.50252	1.21305	5.49766	3.85e-08	0.95025	0.31462	0.0617599	1.36974	1.546	1.21358	5.09424	3.5e-07	0.974317	0.0676157	0.0508457	1.06995	1.18208	0.968466	1.32982	0.183577	0.0534288	0.0607245	0.0519267	1.06261	1.17645	0.959779	1.16943	0.242232	0.050971
cg20849109	8	1954777	8	1942184	F	KBTBD11	-0.0446656	0.0896294	0.956317	1.13998	0.802247	-0.498337	0.618247	0.436046	-0.188958	0.166919	0.827821	1.14821	0.596832	-1.13203	0.257621	0.126688	-0.29779	0.0626224	0.742457	0.839415	0.656699	-4.75533	1.98e-06	0.0641932	-0.29122	0.0636432	0.747351	0.84664	0.659706	-4.57583	4.74e-06	0.0746943
cg20977078	3	50606503	3	50581507	F	HEMK1;C3orf18	0.281317	0.0516497	1.32487	1.46602	1.19732	5.44662	5.13e-08	0.964701	0.203906	0.0625052	1.22618	1.38599	1.0848	3.26223	0.00110538	0.400152	-0.0017972	0.0941143	0.998204	1.20041	0.830057	-0.0190959	0.984765	0.00020737	-0.0124338	0.100108	0.987643	1.20175	0.811683	-0.124204	0.901154	0.000185502
cg21121843	4	3203982	4	3173780	R	HTT	-0.230439	0.0506076	0.794185	0.877	0.71919	-4.55344	5.28e-06	0.415895	-0.257392	0.0608851	0.773065	0.871048	0.686103	-4.22751	2.36e-05	0.515086	-0.150651	0.0460397	0.860147	0.941375	0.785929	-3.27221	0.00106711	0.0743115	-0.146299	0.0473945	0.863899	0.947995	0.787263	-3.08684	0.00202297	0.0734264
cg21142743	1	228272495	1	226339118	F	ARF1;ARF1;ARF1;ARF1	-0.183538	0.115019	0.83232	1.04279	0.664331	-1.59572	0.110552	0.123348	-0.255128	0.076119	0.774817	0.899484	0.66743	-3.3517	0.000803184	0.615435	-0.247452	0.0500675	0.780788	0.861294	0.707807	-4.94236	7.72e-07	0.0755047	-0.251165	0.0515445	0.777894	0.86059	0.703145	-4.87278	1.1e-06	0.0788723
cg21270675	2	54859871	2	54713375	R	SPTBN1;SPTBN1	-0.222872	0.0476877	0.800217	0.878619	0.728811	-4.67358	2.96e-06	0.767485	-0.205372	0.0615279	0.814344	0.918716	0.721829	-3.33788	0.000844214	0.482001	0.0186239	0.0466962	1.0188	1.11644	0.929693	0.398831	0.690018	0.368259	0.0102346	0.0472243	1.01029	1.10826	0.920973	0.216722	0.828425	0.142984
[truncated: 35 more rows]

## Sheet: TabS8
Table S8: CpGs associated with cancer death at P<1e-5
							European ancestry																African ancestry
[truncated: 35 more rows]

## Sheet: TabS9
Table S9: Evaluation metrics of prediction models trained by diffferent sets of input features in FHS.
[truncated: 46 more rows]

[truncated: 15 more sheets: TabS10, TabS11, TabS12, TabS13, TabS14, TabS15, TabS16, TabS17, TabS18, TabS19, TabS20, TabS21, TabS22, TabS23, TabS24]
